# Supplementary material for: Bis(dimethyl­formamide-κO){4,4′,6,6′-tetra­chloro-2,2-[butane-1,4-di­yl(nitrilo­methanylyl­idene)]diphenolato-κ4 O,N,N′,O′}nickel(II)
Source: Acta Crystallogr Sect E Struct Rep Online. 2012 Jun 30;68(Pt 7):m997–8. doi: 10.1107/S1600536812028681 (PMC3393240; doi:10.1107/S1600536812028681)
Supplement: Supplementary file 1 [file e-68-0m997-sup1.cif]

##############################################################################
#                                                                            #
# This CIF contains the data in a paper accepted for publication in          #
# Acta Crystallographica Section E. It conforms to the requirements of       #
# Notes for Authors for Acta Crystallographica Section E, and has been       #
# peer reviewed under the auspices of the IUCr Commission on Journals.       #
#                                                                            #
# Full details of the Crystallographic Information File format               #
# are given in the paper "The Crystallographic Information File (CIF):       #
# a New Standard Archive File for Crystallography" by S. R. Hall, F. H.      #
# Allen and I. D. Brown [Acta Cryst. (1991), A47, 655-685].                  #
#                                                                            #
# The current version of the core CIF dictionary is obtainable from          #
# ftp://ftp.iucr.org/pub/cif_core.dic.                                       #
#                                                                            #
# Software is freely available for graphical display of the structure(s)     #
# in this CIF. For information consult the CIF software page                 #
# http://www.iucr.org/resources/cif/software.                                #
#                                                                            #
# This file may be used for bona fide research purposes within the           #
# scientific community so long as proper attribution is given to the journal # 
# article from which it was obtained.                                        #
#                                                                            #
##############################################################################
data_global
_audit_creation_method     'form.cif (version 2.0)'
_journal_data_validation_number     ?
_journal_date_recd_electronic     2012-06-14
_journal_date_accepted     2012-06-25
_journal_name_full     'Acta Crystallographica, Section E'
_journal_year     2012
_journal_volume     68
_journal_issue      7
_journal_page_first     m997
_journal_page_last     m998
_journal_paper_category     QM
_journal_paper_doi     10.1107/S1600536812028681
_journal_coeditor_code     SU2463
_publ_contact_author_name     'Prof. Tahir, Muhammad Nawaz '
_publ_contact_author_address
;
Department of Physics
University of Sargodha
Punjab, Pakistan
;
_publ_contact_author_email     'dmntahir_uos@yahoo.com, zsrkk@yahoo.com'
_publ_contact_author_fax     ?
_publ_contact_author_phone     ?
_publ_section_title
;\
Bis(dimethylformamide-\k<i>O</i>){4,4',6,6'-tetrachloro-2,2-[butane-1,4-\
diyl(nitrilomethanylylidene)]diphenolato-\k^4^<i>O</i>,<i>N</i>,<i>N</i>',\
<i>O</i>'}nickel(II)
;
loop_
    _publ_author_name
    _publ_author_footnote
    _publ_author_address
    'Kargar, Hadi' .
;
Department of Chemistry,
Payame Noor University,
PO Box 19395-3697 Tehran,
Iran
;
    'Kia, Reza'
;
Present address:
Structural Dynamics of (Bio)Chemical Systems,
Max Planck Institute for Biophysical Chemistry,
Am Fassberg 11,
37077 G\"ottingen,
Germany.
;
;
      Department of Chemistry,
      Science and Research Branch,
      Islamic Azad University,
      Tehran,
      Iran
;
    'Adabi Ardakani, Amir' .
;
Department of Chemistry,
Payame Noor University,
PO Box 19395-3697 Tehran,
Iran
;
    'Tahir, Muhammad Nawaz' .
;
Department of Physics
University of Sargodha
Punjab, Pakistan
;
data_I
_audit_creation_method     SHELXL-97
_chemical_name_systematic
;
Bis(dimethylformamide-\k<i>O</i>){4,4',6,6'-tetrachloro-2,2-[butane-1,4-
diyl(nitrilomethanylylidene)]diphenolato-
\k^4^<i>O</i>,<i>N</i>,<i>N</i>',<i>O</i>'}nickel(II)
;
_chemical_name_common
;
;
_chemical_formula_moiety     'C24 H28 Cl4 N4 Ni O4'
_chemical_formula_sum     'C24 H28 Cl4 N4 Ni O4'
_chemical_formula_iupac     '[Ni (C18 H14 Cl4 N2 O2) (C3 H7 N O)2]'
_chemical_formula_weight     637.01
_chemical_melting_point     ?
_symmetry_cell_setting     monoclinic
_symmetry_space_group_name_H-M     'P 21/n'
_symmetry_space_group_name_Hall     '-P 2yn'
loop_
    _symmetry_equiv_pos_as_xyz
    'x, y, z'
    '-x+1/2, y+1/2, -z+1/2'
    '-x, -y, -z'
    'x-1/2, -y-1/2, z-1/2'
_cell_length_a     9.7392(11)
_cell_length_b     19.165(2)
_cell_length_c     15.0197(14)
_cell_angle_alpha     90.00
_cell_angle_beta     93.236(3)
_cell_angle_gamma     90.00
_cell_volume     2799.0(5)
_cell_formula_units_Z     4
_cell_measurement_reflns_used     3422
_cell_measurement_theta_min     2.78
_cell_measurement_theta_max     27.50
_cell_measurement_temperature     291(2)
_exptl_crystal_description     prism
_exptl_crystal_colour     green
_exptl_crystal_size_max     0.36
_exptl_crystal_size_mid     0.28
_exptl_crystal_size_min     0.26
_exptl_crystal_density_diffrn     1.512
_exptl_crystal_density_meas     ?
_exptl_crystal_density_method     'not measured'
_exptl_crystal_F_000     1312
_exptl_absorpt_coefficient_mu     1.112
_exptl_absorpt_correction_type     multi-scan
_exptl_absorpt_process_details     '(<i>SADABS</i>; Bruker, 2005)'
_exptl_absorpt_correction_T_min     0.6902
_exptl_absorpt_correction_T_max     0.7608
_exptl_special_details     ?
_diffrn_ambient_temperature     291(2)
_diffrn_radiation_type     MoK\a
_diffrn_radiation_wavelength     0.71073
_diffrn_radiation_source     'fine-focus sealed tube'
_diffrn_radiation_monochromator     graphite
_diffrn_measurement_device_type
;
Bruker SMART APEXII CCD area-detector
;
_diffrn_measurement_method     '\f and \w scans'
_diffrn_detector_area_resol_mean     ?
_diffrn_reflns_number     23789
_diffrn_reflns_av_R_equivalents     0.0527
_diffrn_reflns_av_sigmaI/netI     0.0597
_diffrn_reflns_theta_min     1.72
_diffrn_reflns_theta_max     27.90
_diffrn_reflns_theta_full     27.90
_diffrn_measured_fraction_theta_max     0.993
_diffrn_measured_fraction_theta_full     0.993
_diffrn_reflns_limit_h_min     -12
_diffrn_reflns_limit_h_max     12
_diffrn_reflns_limit_k_min     -25
_diffrn_reflns_limit_k_max     25
_diffrn_reflns_limit_l_min     -18
_diffrn_reflns_limit_l_max     19
_diffrn_standards_number     0
_diffrn_standards_interval_count     .
_diffrn_standards_interval_time     .
_diffrn_standards_decay_%     ?
_refine_special_details
;
 Refinement of F^2^ against ALL reflections.  The weighted R-factor wR and
 goodness of fit S are based on F^2^, conventional R-factors R are based
 on F, with F set to zero for negative F^2^. The threshold expression of
 F^2^ > 2sigma(F^2^) is used only for calculating R-factors(gt) etc. and is
 not relevant to the choice of reflections for refinement.  R-factors based
 on F^2^ are statistically about twice as large as those based on F, and R-
 factors based on ALL data will be even larger.
;
_reflns_number_total     6633
_reflns_number_gt     4349
_reflns_threshold_expression     I>2\s(I)
_refine_ls_structure_factor_coef     Fsqd
_refine_ls_matrix_type     full
_refine_ls_R_factor_all     0.0820
_refine_ls_R_factor_gt     0.0438
_refine_ls_wR_factor_gt     0.1043
_refine_ls_wR_factor_ref     0.1232
_refine_ls_goodness_of_fit_ref     1.016
_refine_ls_restrained_S_all     1.016
_refine_ls_number_reflns     6633
_refine_ls_number_parameters     338
_refine_ls_number_restraints     0
_refine_ls_hydrogen_treatment     constr
_refine_ls_weighting_scheme     calc
_refine_ls_weighting_details
         'calc w=1/[\s^2^(Fo^2^)+(0.0542P)^2^+0.7005P] where P=(Fo^2^+2Fc^2^)/3'
_atom_sites_solution_hydrogens     geom
_atom_sites_solution_primary     direct
_atom_sites_solution_secondary     difmap
_refine_ls_shift/su_max     0.001
_refine_ls_shift/su_mean     0.000
_refine_diff_density_max     0.393
_refine_diff_density_min     -0.583
_refine_ls_extinction_method     none
_refine_ls_extinction_coef     ?
loop_
    _atom_type_symbol
    _atom_type_description
    _atom_type_scat_dispersion_real
    _atom_type_scat_dispersion_imag
    _atom_type_scat_source
    'C' 'C' 0.0033 0.0016
                         'International Tables Vol C Tables 4.2.6.8 and 6.1.1.4'
    'H' 'H' 0.0000 0.0000
                         'International Tables Vol C Tables 4.2.6.8 and 6.1.1.4'
    'N' 'N' 0.0061 0.0033
                         'International Tables Vol C Tables 4.2.6.8 and 6.1.1.4'
    'O' 'O' 0.0106 0.0060
                         'International Tables Vol C Tables 4.2.6.8 and 6.1.1.4'
    'Cl' 'Cl' 0.1484 0.1585
                         'International Tables Vol C Tables 4.2.6.8 and 6.1.1.4'
    'Ni' 'Ni' 0.3393 1.1124
                         'International Tables Vol C Tables 4.2.6.8 and 6.1.1.4'
_computing_data_collection     'APEX2 (Bruker, 2005)'
_computing_cell_refinement     'SAINT (Bruker, 2005)'
_computing_data_reduction     'SAINT (Bruker, 2005)'
_computing_structure_solution     'SHELXS97 (Sheldrick, 2008)'
_computing_structure_refinement     'SHELXL97 (Sheldrick, 2008)'
_computing_molecular_graphics     'SHELXTL (Sheldrick, 2008)'
_computing_publication_material
                             'SHELXTL (Sheldrick, 2008) and PLATON (Spek, 2009)'
loop_
    _atom_site_type_symbol
    _atom_site_label
    _atom_site_fract_x
    _atom_site_fract_y
    _atom_site_fract_z
    _atom_site_U_iso_or_equiv
    _atom_site_adp_type
    _atom_site_calc_flag
    _atom_site_refinement_flags
    _atom_site_occupancy
    _atom_site_symmetry_multiplicity
    _atom_site_disorder_assembly
    _atom_site_disorder_group
    Ni Ni1 0.03675(3) 0.167782(17) 0.39862(2) 0.03835(12) Uani d . 1 1 . .
    Cl Cl1 0.42524(9) 0.25307(4) 0.57798(6) 0.0652(2) Uani d . 1 1 . .
    Cl Cl2 0.34269(10) 0.05880(5) 0.83006(6) 0.0714(3) Uani d . 1 1 . .
    Cl Cl3 0.40497(8) 0.00038(5) 0.36167(6) 0.0626(2) Uani d . 1 1 . .
    Cl Cl4 0.18116(14) -0.08010(6) 0.04365(7) 0.0929(4) Uani d . 1 1 . .
    O O1 0.1739(2) 0.19835(9) 0.49423(13) 0.0440(5) Uani d . 1 1 . .
    O O2 0.1643(2) 0.09054(10) 0.36689(14) 0.0477(5) Uani d . 1 1 . .
    O O3 0.1363(2) 0.23648(11) 0.31056(15) 0.0545(5) Uani d . 1 1 . .
    O O4 -0.0881(2) 0.25534(10) 0.43674(16) 0.0536(5) Uani d . 1 1 . .
    N N1 -0.0578(2) 0.10534(11) 0.48708(16) 0.0393(5) Uani d . 1 1 . .
    N N2 -0.0946(2) 0.14157(11) 0.29273(16) 0.0413(5) Uani d . 1 1 . .
    N N3 0.3381(3) 0.28212(13) 0.27093(18) 0.0524(6) Uani d . 1 1 . .
    N N4 -0.1082(3) 0.34747(13) 0.5284(2) 0.0599(7) Uani d . 1 1 . .
    C C1 0.2073(3) 0.16609(13) 0.56753(19) 0.0375(6) Uani d . 1 1 . .
    C C2 0.3275(3) 0.18564(14) 0.6196(2) 0.0438(7) Uani d . 1 1 . .
    C C3 0.3696(3) 0.15504(15) 0.6988(2) 0.0507(7) Uani d . 1 1 . .
    H H3 0.4488 0.1700 0.7307 0.061 Uiso calc R 1 1 . .
    C C4 0.2906(3) 0.10097(15) 0.7302(2) 0.0477(7) Uani d . 1 1 . .
    C C5 0.1725(3) 0.08039(14) 0.68435(19) 0.0440(7) Uani d . 1 1 . .
    H H5 0.1200 0.0449 0.7074 0.053 Uiso calc R 1 1 . .
    C C6 0.1289(3) 0.11139(13) 0.60378(19) 0.0395(6) Uani d . 1 1 . .
    C C7 0.0006(3) 0.08645(13) 0.5616(2) 0.0425(7) Uani d . 1 1 . .
    H H7 -0.0451 0.0524 0.5927 0.051 Uiso calc R 1 1 . .
    C C8 -0.1887(3) 0.07074(15) 0.4602(2) 0.0499(7) Uani d . 1 1 . .
    H H8A -0.2166 0.0421 0.5093 0.060 Uiso calc R 1 1 . .
    H H8B -0.1741 0.0400 0.4103 0.060 Uiso calc R 1 1 . .
    C C9 -0.3051(3) 0.12120(16) 0.4337(2) 0.0539(8) Uani d . 1 1 . .
    H H9A -0.3881 0.1052 0.4601 0.065 Uiso calc R 1 1 . .
    H H9B -0.2824 0.1666 0.4589 0.065 Uiso calc R 1 1 . .
    C C10 -0.3356(3) 0.12976(16) 0.3339(2) 0.0535(8) Uani d . 1 1 . .
    H H10A -0.3411 0.0837 0.3071 0.064 Uiso calc R 1 1 . .
    H H10B -0.4254 0.1513 0.3245 0.064 Uiso calc R 1 1 . .
    C C11 -0.2327(3) 0.17269(15) 0.2847(2) 0.0485(7) Uani d . 1 1 . .
    H H11A -0.2630 0.1758 0.2222 0.058 Uiso calc R 1 1 . .
    H H11B -0.2290 0.2196 0.3090 0.058 Uiso calc R 1 1 . .
    C C12 -0.0633(3) 0.10065(14) 0.22963(19) 0.0416(6) Uani d . 1 1 . .
    H H12 -0.1270 0.0977 0.1813 0.050 Uiso calc R 1 1 . .
    C C13 0.0590(3) 0.05857(14) 0.22437(19) 0.0424(7) Uani d . 1 1 . .
    C C14 0.0659(3) 0.01658(16) 0.1478(2) 0.0510(7) Uani d . 1 1 . .
    H H14 -0.0042 0.0189 0.1032 0.061 Uiso calc R 1 1 . .
    C C15 0.1742(4) -0.02746(16) 0.1383(2) 0.0556(8) Uani d . 1 1 . .
    C C16 0.2789(3) -0.03246(15) 0.2039(2) 0.0540(8) Uani d . 1 1 . .
    H H16 0.3522 -0.0628 0.1972 0.065 Uiso calc R 1 1 . .
    C C17 0.2736(3) 0.00781(14) 0.2790(2) 0.0447(7) Uani d . 1 1 . .
    C C18 0.1638(3) 0.05554(14) 0.2943(2) 0.0411(6) Uani d . 1 1 . .
    C C19 0.2586(3) 0.24959(15) 0.3267(2) 0.0493(7) Uani d . 1 1 . .
    H H19 0.2982 0.2358 0.3817 0.059 Uiso calc R 1 1 . .
    C C20 0.2846(4) 0.30430(19) 0.1833(2) 0.0675(10) Uani d . 1 1 . .
    H H20A 0.1949 0.2845 0.1712 0.101 Uiso calc R 1 1 . .
    H H20B 0.3450 0.2887 0.1391 0.101 Uiso calc R 1 1 . .
    H H20C 0.2783 0.3543 0.1818 0.101 Uiso calc R 1 1 . .
    C C21 0.4789(4) 0.3010(2) 0.2978(3) 0.0774(11) Uani d . 1 1 . .
    H H21A 0.5021 0.2828 0.3563 0.116 Uiso calc R 1 1 . .
    H H21B 0.4875 0.3509 0.2987 0.116 Uiso calc R 1 1 . .
    H H21C 0.5400 0.2818 0.2562 0.116 Uiso calc R 1 1 . .
    C C22 -0.0370(3) 0.30254(15) 0.4834(2) 0.0518(8) Uani d . 1 1 . .
    H H22 0.0583 0.3067 0.4872 0.062 Uiso calc R 1 1 . .
    C C23 -0.2567(4) 0.3464(2) 0.5240(3) 0.0882(14) Uani d . 1 1 . .
    H H23A -0.2892 0.3089 0.4859 0.132 Uiso calc R 1 1 . .
    H H23B -0.2912 0.3899 0.5003 0.132 Uiso calc R 1 1 . .
    H H23C -0.2885 0.3396 0.5827 0.132 Uiso calc R 1 1 . .
    C C24 -0.0397(5) 0.4028(2) 0.5811(4) 0.1100(18) Uani d . 1 1 . .
    H H24A -0.0736 0.4474 0.5606 0.165 Uiso calc R 1 1 . .
    H H24B 0.0577 0.4005 0.5746 0.165 Uiso calc R 1 1 . .
    H H24C -0.0583 0.3970 0.6428 0.165 Uiso calc R 1 1 . .
loop_
    _atom_site_aniso_label
    _atom_site_aniso_U_11
    _atom_site_aniso_U_22
    _atom_site_aniso_U_33
    _atom_site_aniso_U_12
    _atom_site_aniso_U_13
    _atom_site_aniso_U_23
    Ni1 0.03646(19) 0.03847(19) 0.0406(2) -0.00509(14) 0.00601(15) 0.00000(15)
    Cl1 0.0587(5) 0.0703(5) 0.0656(6) -0.0261(4) -0.0058(4) 0.0115(4)
    Cl2 0.0795(6) 0.0831(6) 0.0507(5) 0.0078(5) -0.0038(4) 0.0170(4)
    Cl3 0.0420(4) 0.0766(6) 0.0693(6) 0.0060(4) 0.0048(4) 0.0036(4)
    Cl4 0.1229(9) 0.0960(8) 0.0603(6) 0.0309(7) 0.0097(6) -0.0273(5)
    O1 0.0462(11) 0.0416(10) 0.0439(12) -0.0094(8) 0.0011(9) 0.0038(9)
    O2 0.0433(11) 0.0566(12) 0.0432(12) 0.0064(9) 0.0019(9) -0.0071(10)
    O3 0.0435(12) 0.0663(13) 0.0537(14) -0.0126(10) 0.0046(10) 0.0147(11)
    O4 0.0486(12) 0.0433(11) 0.0691(15) -0.0007(9) 0.0056(11) -0.0119(10)
    N1 0.0391(12) 0.0368(11) 0.0426(15) -0.0064(9) 0.0079(10) -0.0031(10)
    N2 0.0363(12) 0.0409(12) 0.0466(15) -0.0010(9) 0.0024(10) 0.0035(11)
    N3 0.0482(15) 0.0560(15) 0.0540(17) -0.0036(12) 0.0129(12) 0.0131(12)
    N4 0.0649(18) 0.0504(15) 0.0648(19) 0.0059(13) 0.0066(15) -0.0137(13)
    C1 0.0394(14) 0.0321(12) 0.0416(17) 0.0031(11) 0.0080(12) -0.0032(12)
    C2 0.0434(16) 0.0412(14) 0.0471(19) -0.0034(12) 0.0054(13) -0.0020(13)
    C3 0.0451(16) 0.0573(18) 0.049(2) 0.0048(14) -0.0011(14) -0.0009(15)
    C4 0.0537(18) 0.0508(16) 0.0386(18) 0.0111(14) 0.0041(14) 0.0046(13)
    C5 0.0542(18) 0.0398(14) 0.0393(17) 0.0007(12) 0.0138(14) -0.0016(12)
    C6 0.0453(15) 0.0350(13) 0.0394(17) 0.0007(11) 0.0123(12) -0.0021(11)
    C7 0.0463(16) 0.0362(14) 0.0468(19) -0.0054(12) 0.0190(14) 0.0010(12)
    C8 0.0482(17) 0.0455(16) 0.056(2) -0.0161(13) 0.0061(14) 0.0006(14)
    C9 0.0392(16) 0.0607(19) 0.063(2) -0.0134(14) 0.0131(14) -0.0137(15)
    C10 0.0354(15) 0.0563(18) 0.069(2) -0.0025(13) 0.0039(14) -0.0054(16)
    C11 0.0392(15) 0.0496(16) 0.056(2) 0.0017(12) -0.0025(14) -0.0013(14)
    C12 0.0405(15) 0.0442(15) 0.0398(17) -0.0041(12) -0.0010(12) 0.0014(12)
    C13 0.0447(16) 0.0435(15) 0.0396(17) -0.0009(12) 0.0069(13) 0.0062(12)
    C14 0.0596(19) 0.0535(18) 0.0401(18) -0.0003(14) 0.0052(14) 0.0011(14)
    C15 0.070(2) 0.0538(18) 0.0440(19) 0.0072(16) 0.0124(17) -0.0045(15)
    C16 0.0560(19) 0.0482(16) 0.060(2) 0.0041(14) 0.0239(17) 0.0032(15)
    C17 0.0400(15) 0.0465(15) 0.0486(18) -0.0013(12) 0.0109(13) 0.0057(13)
    C18 0.0384(14) 0.0417(14) 0.0443(18) -0.0061(11) 0.0125(12) 0.0060(13)
    C19 0.0445(17) 0.0552(17) 0.0483(19) -0.0039(13) 0.0056(14) 0.0167(14)
    C20 0.075(2) 0.075(2) 0.054(2) -0.0091(19) 0.0167(19) 0.0089(18)
    C21 0.049(2) 0.090(3) 0.095(3) -0.0093(19) 0.020(2) 0.023(2)
    C22 0.0494(18) 0.0416(15) 0.065(2) -0.0016(13) 0.0079(15) -0.0036(15)
    C23 0.070(3) 0.073(3) 0.126(4) 0.011(2) 0.042(3) -0.005(2)
    C24 0.119(4) 0.080(3) 0.129(5) 0.011(3) -0.007(3) -0.056(3)
_geom_special_details
;
 All esds (except the esd in the dihedral angle between two l.s. planes)
 are estimated using the full covariance matrix.  The cell esds are taken
 into account individually in the estimation of esds in distances, angles
 and torsion angles; correlations between esds in cell parameters are only
 used when they are defined by crystal symmetry.  An approximate (isotropic)
 treatment of cell esds is used for estimating esds involving l.s. planes.
;
loop_
    _geom_bond_atom_site_label_1
    _geom_bond_atom_site_label_2
    _geom_bond_site_symmetry_2
    _geom_bond_distance
    _geom_bond_publ_flag
    Ni1 O1 . 1.993(2) ?
    Ni1 O2 . 2.0069(19) ?
    Ni1 N1 . 2.046(2) ?
    Ni1 N2 . 2.046(2) ?
    Ni1 O3 . 2.1370(19) ?
    Ni1 O4 . 2.1684(19) ?
    Cl1 C2 . 1.742(3) ?
    Cl2 C4 . 1.753(3) ?
    Cl3 C17 . 1.738(3) ?
    Cl4 C15 . 1.748(3) ?
    O1 C1 . 1.288(3) ?
    O2 C18 . 1.279(3) ?
    O3 C19 . 1.229(3) ?
    O4 C22 . 1.232(4) ?
    N1 C7 . 1.279(4) ?
    N1 C8 . 1.473(3) ?
    N2 C12 . 1.280(4) ?
    N2 C11 . 1.470(3) ?
    N3 C19 . 1.328(4) ?
    N3 C20 . 1.451(4) ?
    N3 C21 . 1.452(4) ?
    N4 C22 . 1.315(4) ?
    N4 C23 . 1.445(5) ?
    N4 C24 . 1.462(5) ?
    C1 C2 . 1.421(4) ?
    C1 C6 . 1.423(4) ?
    C2 C3 . 1.368(4) ?
    C3 C4 . 1.389(4) ?
    C3 H3 . 0.9300 ?
    C4 C5 . 1.365(4) ?
    C5 C6 . 1.393(4) ?
    C5 H5 . 0.9300 ?
    C6 C7 . 1.450(4) ?
    C7 H7 . 0.9300 ?
    C8 C9 . 1.526(4) ?
    C8 H8A . 0.9700 ?
    C8 H8B . 0.9700 ?
    C9 C10 . 1.520(5) ?
    C9 H9A . 0.9700 ?
    C9 H9B . 0.9700 ?
    C10 C11 . 1.520(4) ?
    C10 H10A . 0.9700 ?
    C10 H10B . 0.9700 ?
    C11 H11A . 0.9700 ?
    C11 H11B . 0.9700 ?
    C12 C13 . 1.444(4) ?
    C12 H12 . 0.9300 ?
    C13 C14 . 1.408(4) ?
    C13 C18 . 1.425(4) ?
    C14 C15 . 1.364(4) ?
    C14 H14 . 0.9300 ?
    C15 C16 . 1.381(5) ?
    C16 C17 . 1.370(4) ?
    C16 H16 . 0.9300 ?
    C17 C18 . 1.436(4) ?
    C19 H19 . 0.9300 ?
    C20 H20A . 0.9600 ?
    C20 H20B . 0.9600 ?
    C20 H20C . 0.9600 ?
    C21 H21A . 0.9600 ?
    C21 H21B . 0.9600 ?
    C21 H21C . 0.9600 ?
    C22 H22 . 0.9300 ?
    C23 H23A . 0.9600 ?
    C23 H23B . 0.9600 ?
    C23 H23C . 0.9600 ?
    C24 H24A . 0.9600 ?
    C24 H24B . 0.9600 ?
    C24 H24C . 0.9600 ?
loop_
    _geom_angle_atom_site_label_1
    _geom_angle_atom_site_label_2
    _geom_angle_atom_site_label_3
    _geom_angle_site_symmetry_1
    _geom_angle_site_symmetry_3
    _geom_angle
    _geom_angle_publ_flag
    O1 Ni1 O2 . . 89.39(8) ?
    O1 Ni1 N1 . . 90.68(9) ?
    O2 Ni1 N1 . . 91.73(9) ?
    O1 Ni1 N2 . . 174.92(8) ?
    O2 Ni1 N2 . . 90.14(9) ?
    N1 Ni1 N2 . . 94.39(9) ?
    O1 Ni1 O3 . . 87.48(8) ?
    O2 Ni1 O3 . . 89.95(8) ?
    N1 Ni1 O3 . . 177.50(9) ?
    N2 Ni1 O3 . . 87.46(9) ?
    O1 Ni1 O4 . . 86.86(8) ?
    O2 Ni1 O4 . . 175.86(8) ?
    N1 Ni1 O4 . . 90.08(8) ?
    N2 Ni1 O4 . . 93.44(9) ?
    O3 Ni1 O4 . . 88.13(8) ?
    C1 O1 Ni1 . . 126.97(17) ?
    C18 O2 Ni1 . . 128.06(19) ?
    C19 O3 Ni1 . . 118.2(2) ?
    C22 O4 Ni1 . . 120.2(2) ?
    C7 N1 C8 . . 116.6(2) ?
    C7 N1 Ni1 . . 122.67(18) ?
    C8 N1 Ni1 . . 120.01(19) ?
    C12 N2 C11 . . 116.3(3) ?
    C12 N2 Ni1 . . 124.1(2) ?
    C11 N2 Ni1 . . 119.52(19) ?
    C19 N3 C20 . . 121.1(3) ?
    C19 N3 C21 . . 121.1(3) ?
    C20 N3 C21 . . 117.7(3) ?
    C22 N4 C23 . . 121.5(3) ?
    C22 N4 C24 . . 121.1(3) ?
    C23 N4 C24 . . 117.4(3) ?
    O1 C1 C2 . . 120.3(2) ?
    O1 C1 C6 . . 124.4(3) ?
    C2 C1 C6 . . 115.3(3) ?
    C3 C2 C1 . . 124.2(3) ?
    C3 C2 Cl1 . . 119.2(2) ?
    C1 C2 Cl1 . . 116.6(2) ?
    C2 C3 C4 . . 118.1(3) ?
    C2 C3 H3 . . 121.0 ?
    C4 C3 H3 . . 121.0 ?
    C5 C4 C3 . . 120.7(3) ?
    C5 C4 Cl2 . . 119.6(2) ?
    C3 C4 Cl2 . . 119.7(3) ?
    C4 C5 C6 . . 121.5(3) ?
    C4 C5 H5 . . 119.3 ?
    C6 C5 H5 . . 119.3 ?
    C5 C6 C1 . . 120.2(3) ?
    C5 C6 C7 . . 116.9(2) ?
    C1 C6 C7 . . 122.9(3) ?
    N1 C7 C6 . . 128.2(2) ?
    N1 C7 H7 . . 115.9 ?
    C6 C7 H7 . . 115.9 ?
    N1 C8 C9 . . 113.9(2) ?
    N1 C8 H8A . . 108.8 ?
    C9 C8 H8A . . 108.8 ?
    N1 C8 H8B . . 108.8 ?
    C9 C8 H8B . . 108.8 ?
    H8A C8 H8B . . 107.7 ?
    C10 C9 C8 . . 115.3(3) ?
    C10 C9 H9A . . 108.4 ?
    C8 C9 H9A . . 108.4 ?
    C10 C9 H9B . . 108.4 ?
    C8 C9 H9B . . 108.4 ?
    H9A C9 H9B . . 107.5 ?
    C11 C10 C9 . . 116.1(3) ?
    C11 C10 H10A . . 108.3 ?
    C9 C10 H10A . . 108.3 ?
    C11 C10 H10B . . 108.3 ?
    C9 C10 H10B . . 108.3 ?
    H10A C10 H10B . . 107.4 ?
    N2 C11 C10 . . 111.5(2) ?
    N2 C11 H11A . . 109.3 ?
    C10 C11 H11A . . 109.3 ?
    N2 C11 H11B . . 109.3 ?
    C10 C11 H11B . . 109.3 ?
    H11A C11 H11B . . 108.0 ?
    N2 C12 C13 . . 127.9(3) ?
    N2 C12 H12 . . 116.1 ?
    C13 C12 H12 . . 116.1 ?
    C14 C13 C18 . . 120.9(3) ?
    C14 C13 C12 . . 116.2(3) ?
    C18 C13 C12 . . 122.8(3) ?
    C15 C14 C13 . . 120.8(3) ?
    C15 C14 H14 . . 119.6 ?
    C13 C14 H14 . . 119.6 ?
    C14 C15 C16 . . 120.8(3) ?
    C14 C15 Cl4 . . 120.5(3) ?
    C16 C15 Cl4 . . 118.6(2) ?
    C17 C16 C15 . . 119.2(3) ?
    C17 C16 H16 . . 120.4 ?
    C15 C16 H16 . . 120.4 ?
    C16 C17 C18 . . 123.7(3) ?
    C16 C17 Cl3 . . 118.8(2) ?
    C18 C17 Cl3 . . 117.5(2) ?
    O2 C18 C13 . . 125.1(3) ?
    O2 C18 C17 . . 120.3(3) ?
    C13 C18 C17 . . 114.6(3) ?
    O3 C19 N3 . . 124.4(3) ?
    O3 C19 H19 . . 117.8 ?
    N3 C19 H19 . . 117.8 ?
    N3 C20 H20A . . 109.5 ?
    N3 C20 H20B . . 109.5 ?
    H20A C20 H20B . . 109.5 ?
    N3 C20 H20C . . 109.5 ?
    H20A C20 H20C . . 109.5 ?
    H20B C20 H20C . . 109.5 ?
    N3 C21 H21A . . 109.5 ?
    N3 C21 H21B . . 109.5 ?
    H21A C21 H21B . . 109.5 ?
    N3 C21 H21C . . 109.5 ?
    H21A C21 H21C . . 109.5 ?
    H21B C21 H21C . . 109.5 ?
    O4 C22 N4 . . 124.4(3) ?
    O4 C22 H22 . . 117.8 ?
    N4 C22 H22 . . 117.8 ?
    N4 C23 H23A . . 109.5 ?
    N4 C23 H23B . . 109.5 ?
    H23A C23 H23B . . 109.5 ?
    N4 C23 H23C . . 109.5 ?
    H23A C23 H23C . . 109.5 ?
    H23B C23 H23C . . 109.5 ?
    N4 C24 H24A . . 109.5 ?
    N4 C24 H24B . . 109.5 ?
    H24A C24 H24B . . 109.5 ?
    N4 C24 H24C . . 109.5 ?
    H24A C24 H24C . . 109.5 ?
    H24B C24 H24C . . 109.5 ?
loop_
    _geom_torsion_atom_site_label_1
    _geom_torsion_atom_site_label_2
    _geom_torsion_atom_site_label_3
    _geom_torsion_atom_site_label_4
    _geom_torsion_site_symmetry_1
    _geom_torsion_site_symmetry_2
    _geom_torsion_site_symmetry_3
    _geom_torsion_site_symmetry_4
    _geom_torsion
    _geom_torsion_publ_flag
    O2 Ni1 O1 C1 . . . . -69.9(2) ?
    N1 Ni1 O1 C1 . . . . 21.8(2) ?
    O3 Ni1 O1 C1 . . . . -159.9(2) ?
    O4 Ni1 O1 C1 . . . . 111.9(2) ?
    O1 Ni1 O2 C18 . . . . -161.0(2) ?
    N1 Ni1 O2 C18 . . . . 108.4(2) ?
    N2 Ni1 O2 C18 . . . . 14.0(2) ?
    O3 Ni1 O2 C18 . . . . -73.5(2) ?
    O1 Ni1 O3 C19 . . . . 27.0(2) ?
    O2 Ni1 O3 C19 . . . . -62.4(2) ?
    N2 Ni1 O3 C19 . . . . -152.6(2) ?
    O4 Ni1 O3 C19 . . . . 113.9(2) ?
    O1 Ni1 O4 C22 . . . . 15.5(2) ?
    N1 Ni1 O4 C22 . . . . 106.2(2) ?
    N2 Ni1 O4 C22 . . . . -159.4(2) ?
    O3 Ni1 O4 C22 . . . . -72.0(2) ?
    O1 Ni1 N1 C7 . . . . -18.0(2) ?
    O2 Ni1 N1 C7 . . . . 71.5(2) ?
    N2 Ni1 N1 C7 . . . . 161.7(2) ?
    O4 Ni1 N1 C7 . . . . -104.8(2) ?
    O1 Ni1 N1 C8 . . . . 172.2(2) ?
    O2 Ni1 N1 C8 . . . . -98.3(2) ?
    N2 Ni1 N1 C8 . . . . -8.1(2) ?
    O4 Ni1 N1 C8 . . . . 85.4(2) ?
    N1 Ni1 N2 C12 . . . . -105.1(2) ?
    O3 Ni1 N2 C12 . . . . 76.6(2) ?
    O4 Ni1 N2 C12 . . . . 164.6(2) ?
    O2 Ni1 N2 C11 . . . . 169.0(2) ?
    N1 Ni1 N2 C11 . . . . 77.3(2) ?
    O3 Ni1 N2 C11 . . . . -101.0(2) ?
    O4 Ni1 N2 C11 . . . . -13.1(2) ?
    Ni1 O1 C1 C2 . . . . 165.65(18) ?
    Ni1 O1 C1 C6 . . . . -16.2(4) ?
    O1 C1 C2 C3 . . . . 179.0(3) ?
    C6 C1 C2 C3 . . . . 0.6(4) ?
    O1 C1 C2 Cl1 . . . . -1.0(3) ?
    C6 C1 C2 Cl1 . . . . -179.33(19) ?
    C1 C2 C3 C4 . . . . 0.6(4) ?
    Cl1 C2 C3 C4 . . . . -179.4(2) ?
    C2 C3 C4 C5 . . . . -1.7(4) ?
    C2 C3 C4 Cl2 . . . . 178.5(2) ?
    C3 C4 C5 C6 . . . . 1.6(4) ?
    Cl2 C4 C5 C6 . . . . -178.6(2) ?
    C4 C5 C6 C1 . . . . -0.3(4) ?
    C4 C5 C6 C7 . . . . -178.8(2) ?
    O1 C1 C6 C5 . . . . -179.0(2) ?
    C2 C1 C6 C5 . . . . -0.8(4) ?
    O1 C1 C6 C7 . . . . -0.6(4) ?
    C2 C1 C6 C7 . . . . 177.6(2) ?
    C8 N1 C7 C6 . . . . 179.8(3) ?
    Ni1 N1 C7 C6 . . . . 9.7(4) ?
    C5 C6 C7 N1 . . . . -177.9(3) ?
    C1 C6 C7 N1 . . . . 3.7(4) ?
    C7 N1 C8 C9 . . . . 129.0(3) ?
    Ni1 N1 C8 C9 . . . . -60.6(3) ?
    N1 C8 C9 C10 . . . . 101.6(3) ?
    C8 C9 C10 C11 . . . . -74.4(3) ?
    C12 N2 C11 C10 . . . . 93.9(3) ?
    Ni1 N2 C11 C10 . . . . -88.3(3) ?
    C9 C10 C11 N2 . . . . 60.4(4) ?
    C11 N2 C12 C13 . . . . -173.9(3) ?
    Ni1 N2 C12 C13 . . . . 8.4(4) ?
    N2 C12 C13 C14 . . . . 178.4(3) ?
    N2 C12 C13 C18 . . . . 2.3(4) ?
    C18 C13 C14 C15 . . . . -0.8(4) ?
    C12 C13 C14 C15 . . . . -177.0(3) ?
    C13 C14 C15 C16 . . . . 0.6(5) ?
    C13 C14 C15 Cl4 . . . . 179.3(2) ?
    C14 C15 C16 C17 . . . . -0.4(5) ?
    Cl4 C15 C16 C17 . . . . -179.1(2) ?
    C15 C16 C17 C18 . . . . 0.3(4) ?
    C15 C16 C17 Cl3 . . . . 179.3(2) ?
    Ni1 O2 C18 C13 . . . . -8.8(4) ?
    Ni1 O2 C18 C17 . . . . 172.30(18) ?
    C14 C13 C18 O2 . . . . -178.4(3) ?
    C12 C13 C18 O2 . . . . -2.4(4) ?
    C14 C13 C18 C17 . . . . 0.6(4) ?
    C12 C13 C18 C17 . . . . 176.6(2) ?
    C16 C17 C18 O2 . . . . 178.6(3) ?
    Cl3 C17 C18 O2 . . . . -0.4(3) ?
    C16 C17 C18 C13 . . . . -0.4(4) ?
    Cl3 C17 C18 C13 . . . . -179.41(19) ?
    Ni1 O3 C19 N3 . . . . 169.0(2) ?
    C20 N3 C19 O3 . . . . -1.0(5) ?
    C21 N3 C19 O3 . . . . 174.7(3) ?
    Ni1 O4 C22 N4 . . . . -161.8(3) ?
    C23 N4 C22 O4 . . . . -2.2(5) ?
    C24 N4 C22 O4 . . . . -178.9(4) ?
loop_
    _geom_hbond_atom_site_label_D
    _geom_hbond_atom_site_label_H
    _geom_hbond_atom_site_label_A
    _geom_hbond_site_symmetry_A
    _geom_hbond_distance_DH
    _geom_hbond_distance_HA
    _geom_hbond_distance_DA
    _geom_hbond_angle_DHA
    _geom_hbond_publ_flag
    C9 H9B O4 . 0.97 2.58 3.327(4) 134 y
    C11 H11B O4 . 0.97 2.40 3.057(4) 125 y
    C19 H19 O1 . 0.93 2.25 2.865(4) 123 y
    C8 H8A Cl3 3_556 0.97 2.86 3.753(3) 153 y
