# Supplementary material for: Bis(dimethyl­formamide-κO){4,4′,6,6′-tetra­chloro-2,2-[butane-1,4-di­yl(nitrilo­methanylyl­idene)]diphenolato-κ4 O,N,N′,O′}nickel(II)
Source: Acta Crystallogr Sect E Struct Rep Online. 2012 Jun 30;68(Pt 7):m997–8. doi: 10.1107/S1600536812028681 (PMC3393240; doi:10.1107/S1600536812028681)
Supplement: Supplementary file 2 [file e-68-0m997-Isup2.hkl]

# 
# h,k,l, Fc-squared, Fo-squared, sigma(Fo-squared) and status flag 
# 
data_I
_shelx_title ' NICBNG_0m in P2(1)/n GREEN PRISM' 
_shelx_refln_list_code          4 
_shelx_F_calc_maximum      319.50 
_exptl_crystal_F_000      1312.00 
_reflns_d_resolution_high  0.7594 
 
loop_ 
 _symmetry_equiv_pos_as_xyz 
 'x, y, z' 
 '-x+1/2, y+1/2, -z+1/2' 
 '-x, -y, -z' 
 'x-1/2, -y-1/2, z-1/2' 
 
_cell_length_a     9.7392 
_cell_length_b    19.1648 
_cell_length_c    15.0197 
_cell_angle_alpha  90.000 
_cell_angle_beta   93.236 
_cell_angle_gamma  90.000 
 
_shelx_F_squared_multiplier     1.000 
 
loop_ 
 _refln_index_h 
 _refln_index_k 
 _refln_index_l 
 _refln_F_squared_calc 
 _refln_F_squared_meas 
 _refln_F_squared_sigma 
 _refln_observed_status 
   2   0   0     1029.34     1167.04     31.95 o 
   4   0   0     1482.31     1394.35     51.68 o 
   6   0   0      270.62      265.13     21.56 o 
   8   0   0     2336.28     2988.11    296.80 o 
  10   0   0      285.83      358.11     43.26 o 
  12   0   0       13.48      -25.19     25.19 o 
   1   1   0    11810.36    11354.23    220.20 o 
   2   1   0     8105.71     8167.03    159.86 o 
   3   1   0      819.72      796.72     19.34 o 
   4   1   0     1148.54     1186.63     33.42 o 
   5   1   0     4004.41     3880.31     97.44 o 
   6   1   0      445.60      377.80     17.84 o 
   7   1   0        0.39        8.45     15.69 o 
   8   1   0     2682.73     2693.12    103.86 o 
   9   1   0     1112.57     1277.08    128.68 o 
  10   1   0      445.35      464.29     34.46 o 
  11   1   0       86.18       79.66     20.14 o 
  12   1   0       51.59       50.57     20.51 o 
   0   2   0     1307.20     1202.37     37.40 o 
   1   2   0     3132.29     3318.32     65.30 o 
   2   2   0     4797.71     4948.43     93.66 o 
   3   2   0     4849.93     4596.28    103.33 o 
   4   2   0     2047.98     1880.53     49.70 o 
   5   2   0       57.85       26.88     10.45 o 
   6   2   0      293.71      246.96     15.18 o 
   7   2   0     1829.70     1716.75     56.94 o 
   8   2   0        9.43       31.20     24.66 o 
   9   2   0     1518.47     1510.36     58.15 o 
  10   2   0      276.04      255.10     22.60 o 
  11   2   0       61.63       69.79     19.74 o 
  12   2   0       70.10       39.77     21.29 o 
   1   3   0    18815.06    18105.22    354.09 o 
   2   3   0       73.56      107.71      8.22 o 
   3   3   0      911.42      914.52     27.98 o 
   4   3   0     1974.87     1754.20     49.83 o 
   5   3   0      324.10      365.22     17.80 o 
   6   3   0       23.65        6.17      8.72 o 
   7   3   0      562.59      552.35     27.04 o 
   8   3   0      125.92      104.05     14.60 o 
   9   3   0      119.31      115.12     17.14 o 
  10   3   0       87.79       77.08     16.57 o 
  11   3   0      130.85      124.40     25.74 o 
  12   3   0        2.55       10.01     18.87 o 
   0   4   0      799.40      664.64     21.29 o 
   1   4   0      788.19      779.24     16.42 o 
   2   4   0        4.21        2.78      4.49 o 
   3   4   0      695.72      661.16     24.11 o 
   4   4   0     1614.07     1394.12     41.12 o 
   5   4   0     3425.94     2994.48     82.68 o 
   6   4   0     3410.14     3182.37    103.87 o 
   7   4   0     2000.23     1856.76     61.08 o 
   8   4   0       25.07       19.62     32.56 o 
   9   4   0      156.85      127.66     16.84 o 
  10   4   0      165.55      148.56     19.48 o 
  11   4   0      352.86      339.46     31.72 o 
  12   4   0      276.61      277.42     31.19 o 
   1   5   0      453.41      488.60     12.60 o 
   2   5   0     6980.53     6797.56    151.31 o 
   3   5   0      852.87      756.81     24.60 o 
   4   5   0      163.11       85.99      9.55 o 
   5   5   0     2825.17     2868.38     79.50 o 
   6   5   0     5500.14     5722.83    164.30 o 
   7   5   0      153.33      160.83     28.02 o 
   8   5   0      607.90      512.84     39.29 o 
   9   5   0       53.70       42.21     13.48 o 
  10   5   0        7.93       -1.61     14.78 o 
  11   5   0      162.22      180.65     26.30 o 
  12   5   0       19.00       14.33     19.71 o 
   0   6   0      686.27      768.23     26.51 o 
   1   6   0      363.21      321.45     10.64 o 
   2   6   0     2514.02     2344.07     59.78 o 
   3   6   0     3997.96     4328.33    114.82 o 
   4   6   0     4902.30     4846.88    128.55 o 
   5   6   0       92.25       56.09      8.43 o 
   6   6   0     1102.34     1141.61     44.65 o 
   7   6   0      814.72      772.52     31.99 o 
   8   6   0      233.54      207.63     27.69 o 
   9   6   0        6.28        9.97     22.32 o 
  10   6   0       14.17       -0.95     14.81 o 
  11   6   0      141.96      126.08     23.53 o 
  12   6   0      285.44      266.37     31.30 o 
   1   7   0     3459.76     3412.41     80.63 o 
   2   7   0     1904.44     1833.44     48.50 o 
   3   7   0    11301.94    11771.25    304.43 o 
   4   7   0    14583.32    14693.59    380.44 o 
   5   7   0       23.36       23.81     10.94 o 
   6   7   0     6166.28     6577.14    189.84 o 
   7   7   0       17.88       13.51     22.45 o 
   8   7   0        3.73      -17.86     17.86 o 
   9   7   0       55.94       68.98     14.95 o 
  10   7   0        1.28       -4.28     20.63 o 
  11   7   0      372.24      476.05     38.28 o 
  12   7   0        3.13       27.20     47.64 o 
   0   8   0      690.14      691.36     30.48 o 
   1   8   0      970.16      849.39     25.14 o 
   2   8   0     1165.39     1194.74     33.15 o 
   3   8   0     3106.89     3014.70     82.37 o 
   4   8   0     3473.30     3503.13     96.05 o 
   5   8   0     2668.86     2646.18     80.86 o 
   6   8   0     9088.42     9465.68    268.78 o 
   7   8   0      891.00     1000.38    103.70 o 
   8   8   0       71.70       49.87     13.80 o 
   9   8   0      126.98      130.10     20.19 o 
  10   8   0      369.89      381.76     32.67 o 
  11   8   0       36.03       43.22     20.74 o 
  12   8   0       98.28      124.27     26.64 o 
   1   9   0     2373.15     2258.51     59.55 o 
   2   9   0      357.74      389.56     14.34 o 
   3   9   0     3958.45     3863.96     97.88 o 
   4   9   0     1471.39     1506.52     47.23 o 
   5   9   0     1438.69     1368.79     47.77 o 
   6   9   0      389.73      340.67     20.37 o 
   7   9   0     1801.10     1878.32     68.70 o 
   8   9   0      171.54      162.01     25.13 o 
   9   9   0       28.97        5.86     14.91 o 
  10   9   0      135.61      133.57     21.05 o 
  11   9   0       39.87       21.28     29.57 o 
   0  10   0      401.53      422.47     26.17 o 
   1  10   0     2174.72     2153.30     57.94 o 
   2  10   0       86.53       84.40      8.71 o 
   3  10   0     1829.43     1539.42     44.47 o 
   4  10   0      131.62      162.42     14.04 o 
   5  10   0      199.46      188.02     21.65 o 
   6  10   0      431.00      392.68     23.45 o 
   7  10   0     1835.37     1985.00     72.31 o 
   8  10   0        1.79       -7.42     14.16 o 
   9  10   0      157.19      167.46     21.73 o 
  10  10   0      192.32      204.31     24.39 o 
  11  10   0       19.19       21.32     20.74 o 
   1  11   0      937.68      946.60     32.29 o 
   2  11   0      801.99      731.01     24.69 o 
   3  11   0       63.34       40.44      9.74 o 
   4  11   0     1243.19     1169.59     39.35 o 
   5  11   0     2793.39     2713.07     78.85 o 
   6  11   0     1966.03     2037.59     73.10 o 
   7  11   0       91.97       66.45     21.97 o 
   8  11   0     1035.11     1070.52     52.26 o 
   9  11   0      251.68      240.11     24.89 o 
  10  11   0      250.17      249.04     27.21 o 
  11  11   0      124.75      151.12     26.64 o 
   0  12   0    18664.04    18662.33    682.46 o 
   1  12   0       74.45       51.88     13.40 o 
   2  12   0     2635.67     2514.88     65.10 o 
   3  12   0       96.13       96.67     14.49 o 
   4  12   0      396.64      412.71     28.11 o 
   5  12   0        0.21      -10.45     10.45 o 
   6  12   0      946.73      905.56     36.84 o 
   7  12   0       11.02       12.91     12.70 o 
   8  12   0       25.26       13.65     15.14 o 
   9  12   0      101.40       80.15     18.85 o 
  10  12   0        7.05      -16.80     16.80 o 
  11  12   0       36.37       17.29     24.09 o 
   1  13   0      192.97      166.98     15.00 o 
   2  13   0       24.06        7.90      8.57 o 
   3  13   0        4.88      -11.28     11.28 o 
   4  13   0        3.07      -10.57     10.57 o 
   5  13   0     1514.55     1450.54     52.34 o 
   6  13   0       83.94       77.50     15.02 o 
   7  13   0        0.46        8.51     13.68 o 
   8  13   0      637.93      690.71     57.48 o 
   9  13   0      129.50      116.89     21.72 o 
  10  13   0      385.63      390.98     36.14 o 
   0  14   0      848.39      771.64     42.38 o 
   1  14   0       81.35       66.52     13.10 o 
   2  14   0      922.04      824.23     28.01 o 
   3  14   0      211.44      171.48     16.03 o 
   4  14   0     1078.02     1015.55     51.24 o 
   5  14   0     1237.61     1325.59     56.55 o 
   6  14   0      164.71      141.69     35.72 o 
   7  14   0      119.32      150.11     19.85 o 
   8  14   0       80.90       85.63     19.29 o 
   9  14   0      132.45      134.22     23.36 o 
  10  14   0      127.46      204.06     28.15 o 
   1  15   0     3675.89     3648.62    103.22 o 
   2  15   0        0.07       -9.85      9.85 o 
   3  15   0      314.93      303.71     20.39 o 
   4  15   0      288.45      256.43     33.08 o 
   5  15   0       10.25       -7.03     11.88 o 
   6  15   0       58.15       51.31     26.81 o 
   7  15   0        0.80      -14.40     14.40 o 
   8  15   0        6.90       -9.92     16.61 o 
   9  15   0       58.62       60.93     35.59 o 
  10  15   0      101.71       68.75     23.95 o 
   0  16   0      140.18       89.52     41.62 o 
   1  16   0      376.26      362.13     43.28 o 
   2  16   0       61.26       44.97     17.30 o 
   3  16   0      218.68      211.80     19.32 o 
   4  16   0      317.76      300.00     23.27 o 
   5  16   0       20.47       24.00     19.38 o 
   6  16   0      137.44      136.44     19.75 o 
   7  16   0      508.03      500.87     51.71 o 
   8  16   0       37.57       17.91     17.24 o 
   9  16   0      118.57      110.10     39.43 o 
   1  17   0       16.60        5.65     27.08 o 
   2  17   0      300.55      272.36     19.02 o 
   3  17   0      846.92      837.48     38.58 o 
   4  17   0      316.10      355.84     41.89 o 
   5  17   0        3.60        0.07     13.96 o 
   6  17   0      610.65      631.84     39.14 o 
   7  17   0        6.17       15.16     23.27 o 
   8  17   0        2.45       11.40     18.84 o 
   9  17   0        4.50        0.10     25.19 o 
   0  18   0      351.58      373.19     39.80 o 
   1  18   0       41.56      -16.27     16.27 o 
   2  18   0      379.28      385.85     22.93 o 
   3  18   0      142.60      133.00     19.41 o 
   4  18   0       39.21       12.22     14.72 o 
   5  18   0       62.82        6.56     16.50 o 
   6  18   0        0.86       38.16     36.87 o 
   7  18   0       15.97      -13.49     16.77 o 
   8  18   0        0.34       -3.31     29.02 o 
   1  19   0        4.89      -12.01     12.01 o 
   2  19   0      525.36      554.88     28.95 o 
   3  19   0      240.98      238.91     23.94 o 
   4  19   0     1413.60     1364.53     61.90 o 
   5  19   0       30.08       40.83     17.76 o 
   6  19   0      417.19      444.23     39.85 o 
   7  19   0       10.16       18.85     19.99 o 
   8  19   0       41.61       44.25     26.83 o 
   0  20   0      179.09      164.75     39.97 o 
   1  20   0      201.08      269.28     21.67 o 
   2  20   0       28.11       15.69     14.82 o 
   3  20   0      215.09      252.76     38.00 o 
   4  20   0      208.67      207.53     25.66 o 
   5  20   0      179.55      207.53     25.65 o 
   6  20   0      341.44      331.84     43.81 o 
   7  20   0       11.89       16.83     20.23 o 
   1  21   0      499.80      600.43     37.55 o 
   2  21   0      107.12      102.62     17.67 o 
   3  21   0       63.45       89.80     20.53 o 
   4  21   0       65.54       57.80     33.40 o 
   5  21   0      118.51      121.22     26.28 o 
   6  21   0       48.57       61.73     21.82 o 
   7  21   0       23.99       44.54     22.62 o 
   0  22   0      235.13      182.90     42.71 o 
   1  22   0      218.95      195.96     22.88 o 
   2  22   0       16.74        1.62     15.92 o 
   3  22   0      180.22      224.36     28.42 o 
   4  22   0        5.30        4.15     19.65 o 
   5  22   0      259.34      335.43     34.44 o 
   6  22   0       24.06       -4.26     19.85 o 
   1  23   0       47.56        8.37     22.37 o 
   2  23   0       62.26       91.52     58.05 o 
   3  23   0       83.07       93.56     23.66 o 
   4  23   0        4.83      -19.71     19.71 o 
   5  23   0      106.82      108.74     25.79 o 
   0  24   0      221.84      267.92     32.34 o 
   1  24   0        1.20       -7.56     17.01 o 
   2  24   0       65.27      105.63     32.31 o 
   3  24   0       32.10       45.35     22.86 o 
   1  25   0        2.19      -25.16     25.16 o 
 -11   0   1      865.80      912.54     66.81 o 
  -9   0   1     1362.64     1286.76     73.33 o 
  -7   0   1       43.05       59.68     15.86 o 
  -5   0   1      184.34      203.21     24.19 o 
  -3   0   1     2305.09     2072.50     60.16 o 
  -1   0   1    11095.83    10651.37    321.81 o 
   1   0   1    27129.04    31059.06   1197.56 o 
   3   0   1     4131.97     4159.62    153.92 o 
   5   0   1     9046.42     9070.04    639.83 o 
   7   0   1     2392.94     2288.99    111.00 o 
   9   0   1       84.61      119.50     41.62 o 
  11   0   1      145.05       98.57     30.67 o 
 -12   1   1        1.00      -18.19     18.19 o 
 -11   1   1       77.17       94.38     19.07 o 
 -10   1   1       98.58       82.45     16.92 o 
  -9   1   1        7.41       79.31     53.66 o 
  -8   1   1     4181.08     4200.93    135.55 o 
  -7   1   1     1216.66     1444.12     90.29 o 
  -6   1   1      523.55      505.59     19.43 o 
  -5   1   1      678.07      863.25     26.93 o 
  -4   1   1     2996.23     2685.77     68.15 o 
  -3   1   1     2012.46     1762.02     38.63 o 
  -2   1   1      502.38      426.53     15.44 o 
  -1   1   1    24640.33    24478.37    477.99 o 
   0   1   1     6233.67     6318.59    142.40 o 
   1   1   1     3004.43     2896.27     68.44 o 
   2   1   1     9184.32     9546.08    187.06 o 
   3   1   1      908.83      915.64     30.68 o 
   4   1   1     2538.80     2637.81     76.92 o 
   5   1   1     1938.95     1698.96     49.66 o 
   6   1   1      383.16      416.22     21.46 o 
   7   1   1     3365.48     3314.47     93.26 o 
   8   1   1     2395.41     2646.02    131.75 o 
   9   1   1      589.28      635.34     71.02 o 
  10   1   1        0.50       21.43     24.50 o 
  11   1   1      112.81      115.94     21.64 o 
  12   1   1       31.72       28.35     19.65 o 
 -12   2   1       56.99       52.34     21.98 o 
 -11   2   1       50.36       47.81     17.74 o 
 -10   2   1        6.66      -21.19     41.99 o 
  -9   2   1      778.66      874.34     39.03 o 
  -8   2   1      548.47     1016.40    109.72 o 
  -7   2   1     1825.50     1833.92     59.43 o 
  -6   2   1       11.28        1.12      7.55 o 
  -5   2   1      949.84      954.63     28.98 o 
  -4   2   1       25.28       -0.79      5.05 o 
  -3   2   1     1809.42     1753.83     39.74 o 
  -2   2   1    56458.63    54813.97   1114.37 o 
  -1   2   1     7865.84     8039.95    168.08 o 
   0   2   1     1130.39     1115.16     22.81 o 
   1   2   1      905.65      900.84     17.59 o 
   2   2   1     2963.37     3014.34     57.90 o 
   3   2   1     1481.51     1475.13     38.95 o 
   4   2   1     1510.21     1429.98     42.02 o 
   5   2   1     1604.70     1812.58     52.69 o 
   6   2   1     3798.29     3950.21    107.66 o 
   7   2   1      720.83      720.28     28.30 o 
   8   2   1     2831.08     2886.85     96.81 o 
   9   2   1     1657.08     1584.87     62.31 o 
  10   2   1      451.07      452.66     42.77 o 
  11   2   1        5.20       25.74     18.59 o 
  12   2   1       67.13       58.27     25.19 o 
 -12   3   1      459.16      444.23     37.92 o 
 -11   3   1        3.64       -5.60     15.87 o 
 -10   3   1     1234.83     1283.88     53.05 o 
  -9   3   1        7.03        8.33     16.44 o 
  -8   3   1     1643.03     1643.36     60.68 o 
  -7   3   1       29.88       48.83     46.83 o 
  -6   3   1      338.38      316.21     20.40 o 
  -5   3   1       86.15       67.66      8.08 o 
  -4   3   1      480.91      535.75     18.37 o 
  -3   3   1     4990.95     4940.79    124.16 o 
  -2   3   1     4066.09     3943.00     89.94 o 
  -1   3   1       77.92       70.89      3.71 o 
   0   3   1    14951.01    15346.06    329.61 o 
   1   3   1     2342.30     2265.93     43.73 o 
   2   3   1     3746.31     3760.80     72.20 o 
   3   3   1      146.68      149.83     10.11 o 
   4   3   1     2666.18     2281.70     64.90 o 
   5   3   1     3065.66     3050.61     90.05 o 
   6   3   1     6159.22     6239.87    189.19 o 
   7   3   1       19.10        5.98     10.14 o 
   8   3   1      134.09      134.92     16.60 o 
   9   3   1      192.37      144.84     17.05 o 
  10   3   1       18.76       37.79     35.75 o 
  11   3   1      106.72       46.92     19.74 o 
  12   3   1       29.60       32.41     26.83 o 
 -12   4   1        0.52      -25.43     30.67 o 
 -11   4   1        2.95        4.92     17.32 o 
 -10   4   1      120.48      114.02     17.61 o 
  -9   4   1      105.23       91.26     22.03 o 
  -8   4   1      536.36      615.65     57.86 o 
  -7   4   1     2940.59     3112.87    100.24 o 
  -6   4   1     2894.80     2688.25     76.12 o 
  -5   4   1     2946.59     3311.76     90.40 o 
  -4   4   1    10147.84    10433.50    253.08 o 
  -3   4   1     3536.47     3301.18     87.07 o 
  -2   4   1      415.80      470.73     16.79 o 
  -1   4   1    88176.35    88103.64   1940.42 o 
   0   4   1     1669.00     1624.16     36.57 o 
   1   4   1      486.35      512.26     11.37 o 
   2   4   1      461.48      500.36     11.89 o 
   3   4   1     4072.55     3762.09     93.42 o 
   4   4   1     5610.51     5283.89    149.95 o 
   5   4   1       96.51       86.31      9.95 o 
   6   4   1     1882.38     1914.74     66.97 o 
   7   4   1       15.42        6.90     14.07 o 
   8   4   1       31.39       -9.84     22.98 o 
   9   4   1       18.16       -0.23     20.55 o 
  10   4   1      334.17      374.51     28.52 o 
  11   4   1        1.62       -3.83     23.55 o 
  12   4   1      150.88      160.37     26.02 o 
 -12   5   1        6.33       20.13     19.96 o 
 -11   5   1       58.05       62.77     28.57 o 
 -10   5   1       16.96       18.50     15.33 o 
  -9   5   1      763.54      822.13     37.87 o 
  -8   5   1     1723.47     1813.25     66.64 o 
  -7   5   1     1135.43     1261.42     48.93 o 
  -6   5   1      245.62      237.67     23.55 o 
  -5   5   1     1282.42     1251.55     39.67 o 
  -4   5   1     1826.23     1805.95     51.54 o 
  -3   5   1     9026.84     8588.25    222.56 o 
  -2   5   1      770.54      836.04     26.32 o 
  -1   5   1     4120.28     4402.58     87.70 o 
   0   5   1     1849.20     1792.69     37.14 o 
   1   5   1     1042.38      987.17     21.43 o 
   2   5   1      152.14      134.26      7.55 o 
   3   5   1     1050.52     1061.76     31.33 o 
   4   5   1     1269.50     1260.64     40.78 o 
   5   5   1        6.77       11.21     11.80 o 
   6   5   1      373.44      309.08     17.79 o 
   7   5   1     1476.56     1487.24     81.59 o 
   8   5   1      952.48      775.35     34.80 o 
   9   5   1      131.14      150.34     32.49 o 
  10   5   1        6.82      -12.74     22.88 o 
  11   5   1      365.46      308.22     30.95 o 
  12   5   1        2.09        9.33     19.31 o 
 -12   6   1       18.92       32.31     25.74 o 
 -11   6   1      641.08      657.79     40.42 o 
 -10   6   1        1.87      -14.40     14.40 o 
  -9   6   1       37.31       33.74     18.81 o 
  -8   6   1      323.16      323.67     22.45 o 
  -7   6   1     1543.68     1544.01     62.32 o 
  -6   6   1      322.24      305.09     22.09 o 
  -5   6   1      774.63      800.57     30.13 o 
  -4   6   1      271.23      210.78     12.98 o 
  -3   6   1      738.41      649.42     22.06 o 
  -2   6   1     1171.08     1181.33     32.77 o 
  -1   6   1       17.40       25.00      5.46 o 
   0   6   1     8157.56     7805.35    165.36 o 
   1   6   1     2443.96     2343.21     50.44 o 
   2   6   1       39.87       40.01      8.53 o 
   3   6   1    12491.44    12060.39    311.72 o 
   4   6   1       12.34       -0.44      6.20 o 
   5   6   1     7551.26     7286.40    207.19 o 
   6   6   1      479.21      475.00     37.10 o 
   7   6   1       40.67        6.96     10.29 o 
   8   6   1        0.12      -10.55     10.55 o 
   9   6   1      331.01      316.64     55.53 o 
  10   6   1        0.77        7.24     15.57 o 
  11   6   1       74.93       61.21     21.29 o 
  12   6   1       34.33        2.58     25.19 o 
 -12   7   1       32.21       46.15     35.59 o 
 -11   7   1       13.41       -4.64     18.78 o 
 -10   7   1        3.82        8.29     24.15 o 
  -9   7   1        0.95       10.48     20.08 o 
  -8   7   1      483.98      458.54     26.35 o 
  -7   7   1     3119.24     3382.58    178.79 o 
  -6   7   1      983.56     1048.18     43.28 o 
  -5   7   1     4486.98     4397.10    119.02 o 
  -4   7   1     1065.19     1083.86     55.10 o 
  -3   7   1      420.12      404.53     18.50 o 
  -2   7   1    13115.43    13043.06    315.43 o 
  -1   7   1     1125.07     1112.51     31.66 o 
   0   7   1     4437.81     4215.15     98.55 o 
   1   7   1     1593.06     1352.25     32.22 o 
   2   7   1     1470.79     1556.53     38.55 o 
   3   7   1       38.99       27.52      7.42 o 
   4   7   1      285.62      256.60     14.71 o 
   5   7   1       11.13       -6.98      8.10 o 
   6   7   1       22.77        3.97     10.56 o 
   7   7   1      571.33      546.91     37.94 o 
   8   7   1       50.63       37.38     13.43 o 
   9   7   1      286.16      287.20     24.47 o 
  10   7   1       25.48       20.02     14.95 o 
  11   7   1      449.49      571.97     42.16 o 
  12   7   1       15.51        6.70     21.90 o 
 -12   8   1        0.63       14.35     21.98 o 
 -11   8   1        0.60        0.87     17.13 o 
 -10   8   1       63.24       82.58     19.12 o 
  -9   8   1      124.31      110.69     24.66 o 
  -8   8   1       80.14       53.92     17.47 o 
  -7   8   1     1660.92     1718.12     63.35 o 
  -6   8   1     1270.00     1169.58     40.00 o 
  -5   8   1      122.13       87.27     15.75 o 
  -4   8   1     6203.10     6083.73    161.55 o 
  -3   8   1     1100.09     1240.37     36.05 o 
  -2   8   1      169.36      165.39     11.92 o 
  -1   8   1    12774.76    11952.88    289.85 o 
   0   8   1     2846.68     2798.77     71.41 o 
   1   8   1     3466.13     3253.67     75.15 o 
   2   8   1     2332.63     2372.99     59.36 o 
   3   8   1     1307.14     1323.60     51.75 o 
   4   8   1      190.02      186.52     22.38 o 
   5   8   1     2249.66     2273.96     71.43 o 
   6   8   1     1182.02     1274.08     45.51 o 
   7   8   1      196.91      217.38     18.45 o 
   8   8   1      320.20      313.75     33.20 o 
   9   8   1       76.75       76.40     20.59 o 
  10   8   1      237.16      233.08     25.13 o 
  11   8   1       13.83       22.42     36.14 o 
  12   8   1       22.01       -8.66     20.78 o 
 -11   9   1        1.44      -17.39     17.39 o 
 -10   9   1      165.23      206.20     24.20 o 
  -9   9   1       83.21       56.36     16.72 o 
  -8   9   1      498.01      526.94     30.67 o 
  -7   9   1      265.62      274.72     21.11 o 
  -6   9   1       13.67       -0.28     10.40 o 
  -5   9   1      268.86      251.00     15.14 o 
  -4   9   1       71.98       63.42     12.90 o 
  -3   9   1      518.55      524.24     19.22 o 
  -2   9   1       18.21       19.87      6.61 o 
  -1   9   1       27.81       41.40      7.85 o 
   0   9   1       44.83        4.58      6.39 o 
   1   9   1     5436.23     5448.87    123.54 o 
   2   9   1    12089.10    11261.50    265.04 o 
   3   9   1        1.52       -7.36      8.95 o 
   4   9   1     9665.53     9566.45    270.56 o 
   5   9   1     2954.82     3028.79     92.25 o 
   6   9   1      518.19      545.65     26.18 o 
   7   9   1       10.62       -3.73     21.34 o 
   8   9   1       17.31       -2.57     13.61 o 
   9   9   1       27.58       27.52     17.07 o 
  10   9   1       21.51        4.03     16.98 o 
  11   9   1       17.04      -19.17     19.17 o 
 -11  10   1        3.79      -18.09     18.09 o 
 -10  10   1        3.98       26.73     17.15 o 
  -9  10   1       32.97       64.68     17.53 o 
  -8  10   1      506.30      585.92     31.43 o 
  -7  10   1      206.33      219.10     19.11 o 
  -6  10   1     1555.60     1544.56     57.67 o 
  -5  10   1      905.15      907.91     30.92 o 
  -4  10   1     3330.46     3394.10     88.46 o 
  -3  10   1       92.71       41.98     11.14 o 
  -2  10   1     2477.62     2449.70     59.15 o 
  -1  10   1     1511.34     1355.48     39.29 o 
   0  10   1       99.68       54.53      8.69 o 
   1  10   1      235.22      220.02     12.79 o 
   2  10   1        1.78       -4.74      5.60 o 
   3  10   1     1845.69     1743.71     56.37 o 
   4  10   1       53.04       49.59     12.89 o 
   5  10   1       43.22       66.22     12.00 o 
   6  10   1     1560.60     1509.39     57.04 o 
   7  10   1      287.21      287.67     21.52 o 
   8  10   1      545.96      558.74     61.22 o 
   9  10   1      449.17      428.79     30.85 o 
  10  10   1      379.36      389.54     33.65 o 
  11  10   1        4.35      -17.31     17.31 o 
 -11  11   1       15.36       13.04     21.03 o 
 -10  11   1        8.84        6.62     22.45 o 
  -9  11   1       13.40       -7.16     15.46 o 
  -8  11   1        7.09       28.08     13.35 o 
  -7  11   1     1475.28     1533.21     59.52 o 
  -6  11   1      559.07      500.86     27.96 o 
  -5  11   1     2625.41     2461.65     77.29 o 
  -4  11   1       63.30       34.36      9.89 o 
  -3  11   1      618.77      517.25     20.44 o 
  -2  11   1     2406.70     2271.36     55.95 o 
  -1  11   1     6055.21     6006.36    149.65 o 
   0  11   1     4562.54     4609.43    116.34 o 
   1  11   1     3854.27     3862.49    105.48 o 
   2  11   1       52.60       52.99      8.24 o 
   3  11   1     1338.36     1344.78     42.86 o 
   4  11   1      326.96      318.44     27.03 o 
   5  11   1     3192.34     3206.13     98.53 o 
   6  11   1      106.34       85.26     14.57 o 
   7  11   1      350.83      327.31     24.95 o 
   8  11   1        9.90       12.53     15.26 o 
   9  11   1      272.05      252.31     25.78 o 
  10  11   1      148.47      129.07     30.67 o 
  11  11   1       93.76       67.81     39.97 o 
 -11  12   1      197.62      169.95     28.37 o 
 -10  12   1        0.32      -10.81     25.01 o 
  -9  12   1      162.38      159.59     30.02 o 
  -8  12   1       77.21       70.17     18.17 o 
  -7  12   1       21.38       10.83     12.53 o 
  -6  12   1       84.66       87.69     21.99 o 
  -5  12   1      327.19      343.58     20.68 o 
  -4  12   1        9.68       -4.00     11.59 o 
  -3  12   1      122.27      116.67     20.79 o 
  -2  12   1       41.42       31.95      8.38 o 
  -1  12   1      177.04      173.37     13.22 o 
   0  12   1       21.36       22.72      9.80 o 
   1  12   1     1059.17     1045.79     36.38 o 
   2  12   1      431.49      448.06     18.29 o 
   3  12   1     3756.81     3780.12    104.31 o 
   4  12   1       94.58       80.19     12.54 o 
   5  12   1     1602.60     1709.06     62.86 o 
   6  12   1        1.11      -13.28     13.28 o 
   7  12   1      282.61      301.59     24.31 o 
   8  12   1       90.74       73.86     24.67 o 
   9  12   1       60.22       53.38     19.04 o 
  10  12   1      131.77      120.37     22.60 o 
  11  12   1        5.15       15.58     21.82 o 
 -10  13   1      113.43      148.60     31.15 o 
  -9  13   1        8.78       -2.36     16.30 o 
  -8  13   1      272.59      277.05     29.68 o 
  -7  13   1      291.84      323.39     26.01 o 
  -6  13   1        4.75       -5.07     12.04 o 
  -5  13   1      443.96      443.91     24.49 o 
  -4  13   1       70.49       49.96     11.68 o 
  -3  13   1     2068.51     2055.95     61.76 o 
  -2  13   1     1340.09     1274.65     36.47 o 
  -1  13   1     5201.79     5399.72    145.88 o 
   0  13   1        8.09       11.49     11.08 o 
   1  13   1       48.42       70.44     12.22 o 
   2  13   1      943.23      974.42     31.60 o 
   3  13   1       10.05       12.83      9.37 o 
   4  13   1      677.48      707.25     29.19 o 
   5  13   1       81.14       52.16     17.45 o 
   6  13   1        6.48       -8.40     12.46 o 
   7  13   1     1190.19     1214.53     54.04 o 
   8  13   1      306.55      244.63     25.13 o 
   9  13   1      148.12      151.78     23.38 o 
  10  13   1       14.92       27.12     20.81 o 
 -10  14   1       11.33       25.85     21.64 o 
  -9  14   1       85.49       20.83     26.13 o 
  -8  14   1       34.23       26.05     17.59 o 
  -7  14   1      150.75      152.02     19.90 o 
  -6  14   1       38.01       44.87     22.71 o 
  -5  14   1       29.61       14.60     13.20 o 
  -4  14   1      748.79      733.90     32.13 o 
  -3  14   1      473.01      521.59     25.36 o 
  -2  14   1     1707.92     1740.70     49.15 o 
  -1  14   1     1159.53     1174.15     40.46 o 
   0  14   1     1180.99     1119.32     39.09 o 
   1  14   1      215.65      212.58     13.89 o 
   2  14   1        5.68      -10.06     10.06 o 
   3  14   1       77.54       48.84     14.35 o 
   4  14   1      107.30       61.48     14.07 o 
   5  14   1        1.90      -18.50     18.50 o 
   6  14   1      193.12      179.58     19.03 o 
   7  14   1       91.31       96.50     27.85 o 
   8  14   1       14.20       22.21     27.44 o 
   9  14   1      287.20      297.83     30.72 o 
  10  14   1      126.87      123.73     25.79 o 
 -10  15   1      397.36      379.70     41.62 o 
  -9  15   1       30.59       -4.15     25.61 o 
  -8  15   1       41.50       32.05     18.10 o 
  -7  15   1       63.77       68.40     18.29 o 
  -6  15   1       24.35        2.89     14.88 o 
  -5  15   1      596.95      586.81     34.23 o 
  -4  15   1      152.72      166.83     16.91 o 
  -3  15   1        0.33        6.60     10.57 o 
  -2  15   1      423.12      455.60     21.96 o 
  -1  15   1      228.64      197.66     18.03 o 
   0  15   1      565.75      498.81     25.19 o 
   1  15   1      506.76      453.16     20.62 o 
   2  15   1     1870.76     1929.59     57.33 o 
   3  15   1      372.94      358.23     25.00 o 
   4  15   1     2500.76     2449.76     85.65 o 
   5  15   1        4.04       31.26     13.45 o 
   6  15   1      176.33      185.66     20.31 o 
   7  15   1       57.86       50.73     16.63 o 
   8  15   1        2.99      -17.91     17.91 o 
   9  15   1       91.23       68.00     26.28 o 
  10  15   1       73.11      101.52     33.95 o 
  -9  16   1       14.25       20.29     19.61 o 
  -8  16   1        3.09       16.78     17.37 o 
  -7  16   1      904.31     1020.85     51.15 o 
  -6  16   1      281.34      244.34     26.30 o 
  -5  16   1       70.81       77.94     23.02 o 
  -4  16   1     1288.89     1333.92     53.62 o 
  -3  16   1      125.26      144.39     16.85 o 
  -2  16   1      718.65      813.77     30.53 o 
  -1  16   1      320.42      302.16     22.20 o 
   0  16   1      568.96      536.91     28.74 o 
   1  16   1     1163.68     1145.94     40.69 o 
   2  16   1       38.50       39.51     12.47 o 
   3  16   1      295.40      331.43     23.57 o 
   4  16   1       58.27       65.80     14.76 o 
   5  16   1      143.52      121.63     17.15 o 
   6  16   1        5.40      -12.00     18.08 o 
   7  16   1       27.78       16.87     16.53 o 
   8  16   1        3.26       12.40     29.02 o 
   9  16   1        0.00       -3.62     19.74 o 
  -9  17   1       28.25        3.76     20.78 o 
  -8  17   1      260.48      317.10     29.82 o 
  -7  17   1       42.35       36.72     17.48 o 
  -6  17   1       64.67       31.47     26.40 o 
  -5  17   1      578.76      664.49     38.60 o 
  -4  17   1       13.18       11.73     13.99 o 
  -3  17   1      182.23      149.78     18.84 o 
  -2  17   1        2.49       -6.04     11.99 o 
  -1  17   1       85.30       85.24     17.75 o 
   0  17   1      838.11      796.73     38.48 o 
   1  17   1      146.76      134.02     16.55 o 
   2  17   1      291.37      268.61     18.89 o 
   3  17   1       26.58       21.21     16.44 o 
   4  17   1      170.47      195.53     20.96 o 
   5  17   1      100.53       72.67     25.21 o 
   6  17   1       67.05       55.49     19.45 o 
   7  17   1      140.32      189.76     25.52 o 
   8  17   1      126.48      142.35     24.69 o 
   9  17   1      112.05      106.78     25.49 o 
  -8  18   1        0.96      -17.80     17.80 o 
  -7  18   1      149.14      103.82     21.17 o 
  -6  18   1        0.11      -15.51     15.51 o 
  -5  18   1       34.21       26.57     30.65 o 
  -4  18   1       59.65       75.76     17.87 o 
  -3  18   1      407.54      421.74     29.82 o 
  -2  18   1       14.72       -5.87     11.86 o 
  -1  18   1      485.36      500.57     31.82 o 
   0  18   1      167.53      177.78     21.76 o 
   1  18   1      502.05      500.76     26.21 o 
   2  18   1       35.79       11.11     12.06 o 
   3  18   1     1339.22     1312.99     53.78 o 
   4  18   1        5.41      -13.85     13.85 o 
   5  18   1      395.06      441.91     32.17 o 
   6  18   1        0.01      -17.48     17.48 o 
   7  18   1       34.51       34.65     18.95 o 
   8  18   1       46.20       43.53     21.52 o 
  -8  19   1       75.98       65.59     23.16 o 
  -7  19   1      104.78      119.29     27.34 o 
  -6  19   1      248.96      251.72     27.06 o 
  -5  19   1      665.76      798.23     45.01 o 
  -4  19   1        1.78       -8.59     15.77 o 
  -3  19   1      613.53      671.21     61.21 o 
  -2  19   1       66.33       66.34     29.24 o 
  -1  19   1       46.20       37.63     18.10 o 
   0  19   1      267.51      261.09     25.48 o 
   1  19   1      183.26      202.93     19.12 o 
   2  19   1       96.11       89.18     15.19 o 
   3  19   1       11.93       34.44     15.86 o 
   4  19   1       34.01       23.55     17.18 o 
   5  19   1       86.28      118.45     21.70 o 
   6  19   1       14.85       35.27     18.63 o 
   7  19   1        2.32      -18.15     18.15 o 
   8  19   1        0.37       -6.65     24.09 o 
  -7  20   1       91.88      109.76     33.95 o 
  -6  20   1       45.25       45.44     19.83 o 
  -5  20   1       28.76       27.87     18.92 o 
  -4  20   1      424.06      555.22     46.74 o 
  -3  20   1        8.82       -2.64     22.09 o 
  -2  20   1      115.99       78.37     20.87 o 
  -1  20   1       49.49       44.18     20.48 o 
   0  20   1      104.77      139.98     23.59 o 
   1  20   1       10.99        3.06     13.57 o 
   2  20   1       50.31       55.19     15.31 o 
   3  20   1      600.84      615.81     60.22 o 
   4  20   1      182.39      177.38     25.73 o 
   5  20   1       24.00        7.54     19.46 o 
   6  20   1      128.99       77.57     22.89 o 
   7  20   1        8.91       -3.65     19.20 o 
  -7  21   1        7.62        8.17     45.45 o 
  -6  21   1       44.18       46.51     21.36 o 
  -5  21   1       21.06       15.97     18.62 o 
  -4  21   1       97.50      158.91     24.33 o 
  -3  21   1       80.15       36.64     18.95 o 
  -2  21   1       39.28       50.06     16.43 o 
  -1  21   1       27.98       16.49     14.91 o 
   0  21   1      264.90      329.55     25.57 o 
   1  21   1      179.26      202.16     21.39 o 
   2  21   1      402.05      418.07     29.76 o 
   3  21   1        5.83        5.01     18.03 o 
   4  21   1      669.86      748.03     49.59 o 
   5  21   1        2.94       -1.40     19.20 o 
   6  21   1       11.58       36.95     21.58 o 
   7  21   1       13.09        0.40     21.03 o 
  -6  22   1      321.46      454.25     40.26 o 
  -5  22   1       64.17      103.08     24.46 o 
  -4  22   1      140.07      161.28     25.79 o 
  -3  22   1        7.90      -12.62     17.99 o 
  -2  22   1       88.17      103.42     21.29 o 
  -1  22   1       77.32      134.48     31.71 o 
   0  22   1        0.90       -4.26     16.43 o 
   1  22   1       47.22       54.54     17.73 o 
   2  22   1        1.74      -13.99     13.99 o 
   3  22   1       60.85       57.19     29.57 o 
   4  22   1        3.96       22.21     19.99 o 
   5  22   1       14.89       70.36     26.28 o 
   6  22   1       88.52       82.82     23.66 o 
  -5  23   1       85.71      138.42     26.74 o 
  -4  23   1        9.62       12.98     20.45 o 
  -3  23   1      444.32      464.43     40.21 o 
  -2  23   1      138.45      167.05     27.08 o 
  -1  23   1       29.05       21.36     18.31 o 
   0  23   1      221.99      172.17     22.85 o 
   1  23   1       46.76       36.39     17.78 o 
   2  23   1       81.50      134.21     21.40 o 
   3  23   1       11.88       23.97     20.53 o 
   4  23   1       68.47       48.63     22.62 o 
   5  23   1      105.73      133.56     27.37 o 
  -3  24   1        6.63        9.22     21.26 o 
  -2  24   1       38.35       69.69     27.93 o 
  -1  24   1        9.17       14.10     18.31 o 
   0  24   1      111.53       96.88     21.13 o 
   1  24   1       98.22      108.26     27.58 o 
   2  24   1       32.61       19.98     18.07 o 
   3  24   1      175.68      257.78     56.40 o 
  -1  25   1      109.83      160.01     19.64 o 
   0  25   1       21.13       33.66     15.90 o 
   1  25   1        7.95       26.70     59.73 o 
 -12   0   2       18.57        8.76     26.28 o 
 -10   0   2       24.00       10.51     21.90 o 
  -8   0   2     6541.15     6590.57    293.92 o 
  -6   0   2     3838.85     4188.42    160.34 o 
  -4   0   2      533.25      476.46     26.95 o 
  -2   0   2    10705.26    10630.88    403.54 o 
   2   0   2     5033.12     5384.42    164.64 o 
   4   0   2     7174.29     6556.46    284.94 o 
   6   0   2     3103.44     2869.34    234.89 o 
   8   0   2      720.91      665.97     40.74 o 
  10   0   2      437.23      442.46     48.19 o 
  12   0   2       67.94       40.52     28.48 o 
 -12   1   2       30.15       17.17     23.55 o 
 -11   1   2       38.05       52.24     17.74 o 
 -10   1   2       31.22        2.70     17.69 o 
  -9   1   2       13.67        9.09     18.34 o 
  -7   1   2        1.55        1.26     11.35 o 
  -6   1   2     3483.85     3643.06     99.76 o 
  -5   1   2     1179.52     1309.18     39.90 o 
  -4   1   2      650.21      733.91     31.53 o 
  -3   1   2    15583.84    15419.24    348.36 o 
  -2   1   2      338.27      325.10     11.70 o 
  -1   1   2     2779.41     2707.33     69.91 o 
   0   1   2    11802.69    12295.89    286.54 o 
   1   1   2      257.17      292.82     16.62 o 
   2   1   2     1128.19     1177.34     30.14 o 
   3   1   2        2.99        9.37      5.17 o 
   4   1   2     6467.64     6787.66    209.21 o 
   5   1   2     3553.65     3765.68    119.55 o 
   6   1   2      143.88       89.01     16.82 o 
   7   1   2        1.34       -9.10      9.10 o 
   8   1   2       33.25       15.08     11.51 o 
   9   1   2      221.23      235.43     30.83 o 
  10   1   2      922.15      912.70     60.78 o 
  11   1   2        2.00       17.79     17.41 o 
  12   1   2      100.22      115.09     23.61 o 
 -12   2   2       12.20      -17.27     18.54 o 
 -11   2   2       45.56       52.35     17.37 o 
 -10   2   2       17.78       19.43     14.36 o 
  -9   2   2       19.51       43.04     20.16 o 
  -8   2   2      886.12      788.81     84.33 o 
  -7   2   2      230.11      272.75     26.34 o 
  -6   2   2     1515.23     1594.22     55.93 o 
  -5   2   2     4534.24     4605.33    114.88 o 
  -4   2   2     3673.99     3473.36     92.37 o 
  -3   2   2     5487.63     5494.73    118.56 o 
  -2   2   2    19408.21    19784.28    444.90 o 
  -1   2   2     7305.32     7459.18    191.89 o 
   0   2   2     8156.98     8470.35    153.86 o 
   1   2   2     7703.64     8079.97    173.67 o 
   2   2   2    38856.35    39887.63   1003.14 o 
   3   2   2     1625.46     1505.44     39.81 o 
   4   2   2     1010.03      822.02     30.94 o 
   5   2   2      830.64      783.86     27.59 o 
   6   2   2      148.90      176.41     13.45 o 
   7   2   2      106.43      107.37     16.08 o 
   8   2   2      229.18      233.52     17.66 o 
   9   2   2      634.19      638.25     32.27 o 
  10   2   2       72.82      118.21     20.51 o 
  11   2   2      200.91      163.16     24.39 o 
  12   2   2       39.89        9.07     19.31 o 
 -12   3   2       30.28       42.93     21.29 o 
 -11   3   2       97.87      115.84     19.87 o 
 -10   3   2        5.59       15.63     15.97 o 
  -9   3   2     2510.79     2562.68     89.19 o 
  -8   3   2     2639.06     2558.98     87.31 o 
  -7   3   2     2496.43     2762.11    156.03 o 
  -6   3   2        0.45       -1.60      8.59 o 
  -5   3   2     4178.95     3928.43     98.85 o 
  -4   3   2      587.69      657.37     21.63 o 
  -3   3   2       86.55       93.57      5.50 o 
  -2   3   2     8752.00     9312.55    204.98 o 
  -1   3   2     2331.59     2483.11     61.22 o 
   0   3   2     3818.32     3893.77     72.52 o 
   1   3   2     8212.79     8400.81    160.34 o 
   2   3   2     3547.17     3723.16     72.86 o 
   3   3   2      627.20      618.18     34.07 o 
   4   3   2    10061.25     9875.81    276.97 o 
   5   3   2     5944.90     5780.07    165.49 o 
   6   3   2     2097.06     2025.43     59.95 o 
   7   3   2     4131.96     3931.18    109.26 o 
   8   3   2      163.29      132.85     15.24 o 
   9   3   2      160.51      152.07     17.41 o 
  10   3   2       38.21       32.16     16.98 o 
  11   3   2       10.70      -12.59     20.26 o 
  12   3   2       80.51      111.94     23.61 o 
 -12   4   2      237.19      263.92     28.57 o 
 -11   4   2      265.91      315.70     26.47 o 
 -10   4   2       32.81       32.02     17.15 o 
  -9   4   2       97.95      114.24     16.33 o 
  -8   4   2        9.37       10.25     13.23 o 
  -7   4   2     4169.26     4305.45    117.78 o 
  -6   4   2       28.78       43.28      8.77 o 
  -5   4   2      194.87      216.31     15.18 o 
  -4   4   2       28.45       54.75     10.43 o 
  -3   4   2     2547.26     2470.86     60.16 o 
  -2   4   2    14031.02    14273.27    314.39 o 
  -1   4   2   102079.08   103877.83   2172.71 o 
   0   4   2     6397.28     6421.92    119.62 o 
   1   4   2     6220.60     6398.19    129.14 o 
   2   4   2      599.46      644.42     18.36 o 
   3   4   2     3726.09     3648.27     97.04 o 
   4   4   2     2545.57     2630.69    113.55 o 
   5   4   2       48.46       38.93      9.13 o 
   6   4   2     1626.80     1535.82     51.99 o 
   7   4   2      779.02      826.17     33.09 o 
   8   4   2      347.54      305.56     21.60 o 
   9   4   2      247.03      247.18     22.11 o 
  10   4   2        5.10       -2.44     14.97 o 
  11   4   2      171.87      170.97     36.69 o 
  12   4   2        6.66      -18.87     18.87 o 
 -12   5   2       71.78      103.33     23.38 o 
 -11   5   2      138.05      172.73     23.53 o 
 -10   5   2       62.46       79.80     17.59 o 
  -9   5   2        6.91        2.85     13.25 o 
  -8   5   2      989.57      987.13     45.48 o 
  -7   5   2       97.85      140.38     15.25 o 
  -6   5   2       98.43      112.78     11.04 o 
  -5   5   2     2926.02     2855.84     74.23 o 
  -4   5   2     5796.83     5862.05    165.00 o 
  -3   5   2     2953.28     3099.82     77.77 o 
  -2   5   2    68231.87    69029.34   1659.59 o 
  -1   5   2     7369.88     7271.59    153.30 o 
   0   5   2      215.20      256.73      8.22 o 
   1   5   2      528.85      486.73     14.46 o 
   2   5   2     3312.77     3112.46     83.03 o 
   3   5   2     4623.29     4486.78    118.86 o 
   4   5   2     1400.06     1406.10     45.27 o 
   5   5   2      257.66      208.99     13.34 o 
   6   5   2     3674.26     3731.45    110.78 o 
   7   5   2      219.88      206.38     27.32 o 
   8   5   2      164.11      196.45     19.87 o 
   9   5   2        0.51      -11.61     11.61 o 
  10   5   2       49.21       36.00     17.31 o 
  11   5   2      259.78      241.32     27.75 o 
  12   5   2       61.43       59.88     20.51 o 
 -12   6   2      106.13      109.44     24.01 o 
 -11   6   2       66.66       49.86     34.21 o 
 -10   6   2     1262.75     1391.73     87.10 o 
  -9   6   2        2.58        2.00     12.96 o 
  -8   6   2     2679.87     2674.38     91.54 o 
  -7   6   2     1062.23     1088.04     43.34 o 
  -6   6   2      297.14      306.23     16.62 o 
  -5   6   2     1072.72     1166.10     73.51 o 
  -4   6   2      128.70      102.31     12.00 o 
  -3   6   2     2075.15     2305.88     59.49 o 
  -2   6   2       69.22       95.97      6.66 o 
  -1   6   2       84.51       95.89     11.56 o 
   0   6   2      622.05      674.07     23.08 o 
   1   6   2      152.82      161.15      6.90 o 
   2   6   2      177.06      173.40      8.71 o 
   3   6   2      235.29      181.90     10.41 o 
   4   6   2      141.13      162.38     12.02 o 
   5   6   2      109.01      114.24     12.30 o 
   6   6   2     4248.17     4363.97    128.42 o 
   7   6   2        2.13       -8.08     11.35 o 
   8   6   2     2995.03     3051.45    103.01 o 
   9   6   2       31.91       17.74     13.05 o 
  10   6   2       51.03       62.34     18.96 o 
  11   6   2       22.56       -8.60     18.54 o 
  12   6   2        5.86      -18.07     42.17 o 
 -12   7   2       90.04       70.08     25.74 o 
 -11   7   2      497.05      421.40     32.51 o 
 -10   7   2      169.83      174.31     20.37 o 
  -9   7   2       33.00       14.70     13.70 o 
  -8   7   2        1.02       -5.49     12.11 o 
  -7   7   2       48.54       56.35     12.96 o 
  -6   7   2      223.34      175.57     13.52 o 
  -5   7   2     2496.79     2440.94     69.20 o 
  -4   7   2     2707.96     2620.72     72.25 o 
  -3   7   2      215.32      208.19     17.89 o 
  -2   7   2    23820.67    23413.90    624.27 o 
  -1   7   2     2116.36     2121.62     47.55 o 
   0   7   2     4925.58     4734.42    116.61 o 
   1   7   2      107.20       80.43      6.28 o 
   2   7   2     1591.14     1573.10     42.10 o 
   3   7   2     3019.29     2847.40     79.16 o 
   4   7   2      538.72      555.15     22.65 o 
   5   7   2     2125.98     2177.18     68.42 o 
   6   7   2      102.37      123.76     13.27 o 
   7   7   2       52.68       36.34     12.79 o 
   8   7   2      338.59      311.91     24.63 o 
   9   7   2       45.60       24.01     14.88 o 
  10   7   2      136.99      134.67     21.98 o 
  11   7   2        9.32      -25.86     35.05 o 
  12   7   2       44.95       66.62     22.84 o 
 -12   8   2      154.02      166.16     28.85 o 
 -11   8   2        0.74      -15.74     15.74 o 
 -10   8   2       47.42       38.94     17.20 o 
  -9   8   2       10.78       16.24     14.72 o 
  -8   8   2       86.98       93.11     15.96 o 
  -7   8   2        2.16      -13.11     24.82 o 
  -6   8   2       98.30       56.00     11.73 o 
  -5   8   2      131.70      132.61     11.30 o 
  -4   8   2     1062.41      995.60     31.56 o 
  -3   8   2     1527.51     1312.25     39.81 o 
  -2   8   2      993.86      970.18     36.30 o 
  -1   8   2    10030.34     9815.89    254.91 o 
   0   8   2      110.25       90.31     10.44 o 
   1   8   2       16.42        4.94      4.87 o 
   2   8   2      206.81      175.56      9.44 o 
   3   8   2     3423.07     3375.78     91.91 o 
   4   8   2     4292.28     4323.70    126.33 o 
   5   8   2      712.26      608.81     26.38 o 
   6   8   2      398.58      390.65     21.43 o 
   7   8   2       32.62       46.57     23.40 o 
   8   8   2        2.12      -12.69     12.69 o 
   9   8   2        8.84       16.57     20.62 o 
  10   8   2      258.62      225.21     27.07 o 
  11   8   2      179.25      192.34     56.40 o 
 -11   9   2       43.15       32.49     18.85 o 
 -10   9   2       27.25       23.57     16.93 o 
  -9   9   2     1751.04     1933.59     73.51 o 
  -8   9   2      159.10      183.18     19.01 o 
  -7   9   2     2333.51     2395.99     83.35 o 
  -6   9   2       29.58       20.73     10.07 o 
  -5   9   2       23.68       28.18      8.83 o 
  -4   9   2      111.17      101.12     10.09 o 
  -3   9   2      793.40      753.87     29.85 o 
  -2   9   2     1960.07     1908.71     69.14 o 
  -1   9   2      888.53      802.40     25.55 o 
   0   9   2       15.45       14.77      6.91 o 
   1   9   2      260.91      223.79     10.45 o 
   2   9   2       90.95       74.20      7.79 o 
   3   9   2      187.88      158.61     18.86 o 
   4   9   2      604.73      593.46     24.75 o 
   5   9   2     1897.51     1828.15     60.64 o 
   6   9   2        0.29      -10.57     10.57 o 
   7   9   2     4448.87     4504.70    146.32 o 
   8   9   2        0.08        5.05     13.33 o 
   9   9   2      577.88      653.16     38.82 o 
  10   9   2        3.05       16.00     20.26 o 
  11   9   2        0.08      -29.64     32.31 o 
 -11  10   2        0.99      -17.86     17.86 o 
 -10  10   2       12.75       -2.39     14.84 o 
  -9  10   2        4.34       -2.89     14.43 o 
  -8  10   2       11.06       -2.98     16.60 o 
  -7  10   2      255.50      250.77     19.75 o 
  -6  10   2     1139.96     1205.66     44.15 o 
  -5  10   2     2362.14     2352.83     69.17 o 
  -4  10   2     1780.74     1768.00     50.55 o 
  -3  10   2      726.97      670.18     23.16 o 
  -2  10   2     1113.24     1172.39     40.68 o 
  -1  10   2     1846.19     1683.65     46.85 o 
   0  10   2       58.82       52.55     11.05 o 
   1  10   2     7268.41     7122.46    160.95 o 
   2  10   2     1280.77     1225.49     34.92 o 
   3  10   2      466.66      471.88     24.52 o 
   4  10   2     5879.26     5992.17    172.94 o 
   5  10   2      298.97      279.81     18.22 o 
   6  10   2      629.70      594.26     42.78 o 
   7  10   2       24.13       16.98     15.36 o 
   8  10   2       54.44       57.08     16.44 o 
   9  10   2      238.29      249.21     35.05 o 
  10  10   2      126.98      117.96     23.86 o 
  11  10   2      134.26      145.11     26.31 o 
 -11  11   2       18.83       32.19     20.65 o 
 -10  11   2        0.93      -14.53     14.53 o 
  -9  11   2       31.29       12.32     16.38 o 
  -8  11   2      142.38      148.33     22.92 o 
  -7  11   2       28.50       30.36     12.98 o 
  -6  11   2      151.13      149.30     16.11 o 
  -5  11   2      510.45      524.35     24.88 o 
  -4  11   2      892.88      937.08     31.09 o 
  -3  11   2     1718.25     1807.08     51.24 o 
  -2  11   2      183.90      203.17     15.64 o 
  -1  11   2     1034.13     1092.22     34.29 o 
   0  11   2     3121.75     3044.96     79.56 o 
   1  11   2     1448.45     1493.52     39.50 o 
   2  11   2     3944.79     3984.15     92.98 o 
   3  11   2      308.13      256.89     16.22 o 
   4  11   2      133.94      113.34     13.11 o 
   5  11   2     1096.15     1123.71     41.93 o 
   6  11   2       58.02       33.25     14.88 o 
   7  11   2        6.76       -5.58     13.12 o 
   8  11   2       11.34       12.51     15.21 o 
   9  11   2       44.37       56.74     33.40 o 
  10  11   2      677.64      739.71     49.06 o 
  11  11   2       51.42       72.89     23.95 o 
 -11  12   2       21.41       -0.84     19.98 o 
 -10  12   2       78.11       96.85     20.12 o 
  -9  12   2        7.45       -1.34     16.84 o 
  -8  12   2     2396.97     2421.63     87.34 o 
  -7  12   2      463.60      481.49     28.76 o 
  -6  12   2      263.01      295.00     21.44 o 
  -5  12   2        2.59        4.90     10.89 o 
  -4  12   2     2076.95     2027.44     61.29 o 
  -3  12   2      131.13      141.17     12.15 o 
  -2  12   2       73.56       52.84     12.60 o 
  -1  12   2      941.40      889.98     29.78 o 
   0  12   2     2210.19     2123.16     58.71 o 
   1  12   2      112.81      116.53     10.16 o 
   2  12   2     1240.66     1304.46     38.44 o 
   3  12   2       77.53       41.51     12.41 o 
   4  12   2     2407.84     2488.16     79.04 o 
   5  12   2      507.22      490.26     27.64 o 
   6  12   2      813.95      831.07     40.65 o 
   7  12   2       45.53       22.52     15.60 o 
   8  12   2      635.00      622.60     37.89 o 
   9  12   2      105.90       81.47     21.90 o 
  10  12   2      121.41      100.24     23.08 o 
  11  12   2       47.86       12.53     21.82 o 
 -10  13   2        3.03       -9.19     17.44 o 
  -9  13   2       11.01       33.66     18.14 o 
  -8  13   2       31.16       26.22     16.63 o 
  -7  13   2       21.52       43.75     17.85 o 
  -6  13   2      343.93      307.42     26.87 o 
  -5  13   2       62.89       43.26     12.41 o 
  -4  13   2      810.95      832.71     33.59 o 
  -3  13   2      836.80      788.68     29.76 o 
  -2  13   2       30.41       13.32     10.14 o 
  -1  13   2      222.69      230.06     20.57 o 
   0  13   2       73.86       52.42     10.76 o 
   1  13   2      809.07      825.13     36.74 o 
   2  13   2     1429.39     1399.21     41.40 o 
   3  13   2     2065.20     2108.22     63.76 o 
   4  13   2     1070.00      982.15     35.93 o 
   5  13   2      431.15      387.92     25.91 o 
   6  13   2      402.16      349.99     43.22 o 
   7  13   2       44.46       27.90     18.98 o 
   8  13   2       16.27      -13.39     16.57 o 
   9  13   2       34.00      -15.04     36.14 o 
  10  13   2      305.74      249.47     30.08 o 
 -10  14   2        2.71        1.13     18.78 o 
  -9  14   2      166.52      156.43     43.58 o 
  -8  14   2       92.66      100.79     25.31 o 
  -7  14   2      146.88      154.17     21.00 o 
  -6  14   2      698.62      675.24     34.59 o 
  -5  14   2      762.92      811.42     37.84 o 
  -4  14   2     1495.02     1501.88     52.63 o 
  -3  14   2       21.33        9.32     15.83 o 
  -2  14   2       49.60       41.32     16.46 o 
  -1  14   2     1321.39     1215.12     39.92 o 
   0  14   2      478.63      414.83     20.71 o 
   1  14   2     1623.97     1545.03     44.87 o 
   2  14   2     4905.24     4909.02    121.26 o 
   3  14   2       78.56       41.33     14.21 o 
   4  14   2       98.99      112.05     16.10 o 
   5  14   2        3.03       -3.14     12.71 o 
   6  14   2      228.98      202.64     20.96 o 
   7  14   2       40.62       22.47     16.06 o 
   8  14   2        5.75      -10.79     17.02 o 
   9  14   2      183.17      196.35     26.84 o 
  10  14   2       18.73       32.88     21.58 o 
 -10  15   2       31.77       27.60     33.09 o 
  -9  15   2       82.53       97.42     21.70 o 
  -8  15   2      122.90      180.29     23.05 o 
  -7  15   2     1112.75     1131.95     53.87 o 
  -6  15   2       64.52       81.31     26.39 o 
  -5  15   2      349.44      340.78     24.76 o 
  -4  15   2      130.56      125.17     15.69 o 
  -3  15   2        8.99      -11.14     11.14 o 
  -2  15   2        4.08       14.19     12.25 o 
  -1  15   2      397.63      407.38     24.18 o 
   0  15   2        7.57        5.08     12.17 o 
   1  15   2       83.85       77.20     11.86 o 
   2  15   2       49.61       43.45     14.45 o 
   3  15   2     2078.68     2090.28     74.02 o 
   4  15   2      930.97      955.17     41.46 o 
   5  15   2      581.31      607.10     32.13 o 
   6  15   2       15.31       19.00     18.81 o 
   7  15   2      341.14      364.39     29.21 o 
   8  15   2       55.63       28.37     19.46 o 
   9  15   2      152.29      156.82     35.05 o 
  10  15   2        6.08       20.62     21.58 o 
  -9  16   2       56.67       70.92     21.31 o 
  -8  16   2       67.41       57.49     20.27 o 
  -7  16   2       35.40       64.58     18.29 o 
  -6  16   2        0.27        1.62     15.24 o 
  -5  16   2      571.35      687.12     38.32 o 
  -4  16   2      155.31      149.37     17.72 o 
  -3  16   2      466.00      463.75     26.15 o 
  -2  16   2      143.56      114.11     16.12 o 
  -1  16   2      623.22      572.14     29.60 o 
   0  16   2        3.31      -12.88     12.88 o 
   1  16   2      691.71      691.52     28.32 o 
   2  16   2      345.70      313.15     19.89 o 
   3  16   2     1924.50     1887.93     83.15 o 
   4  16   2      452.94      448.58     28.01 o 
   5  16   2       34.74       27.52     15.33 o 
   6  16   2        3.31      -13.70     13.70 o 
   7  16   2        0.32      -15.13     16.32 o 
   8  16   2       71.37       75.27     21.47 o 
   9  16   2      163.45      209.12     36.14 o 
  -9  17   2        3.24       -9.74     19.22 o 
  -8  17   2       66.96       75.47     21.15 o 
  -7  17   2       24.10       27.06     17.62 o 
  -6  17   2      117.53       69.18     17.94 o 
  -5  17   2      192.04      182.47     22.39 o 
  -4  17   2      181.07      172.05     20.60 o 
  -3  17   2      382.96      388.21     32.92 o 
  -2  17   2     2101.25     2144.32     67.52 o 
  -1  17   2      138.46      134.74     26.40 o 
   0  17   2      276.68      284.86     24.20 o 
   1  17   2      803.45      810.89     33.73 o 
   2  17   2      106.00       56.01     19.73 o 
   3  17   2      994.83     1032.45     44.44 o 
   4  17   2       88.86       75.50     17.14 o 
   5  17   2        2.84      -13.32     13.32 o 
   6  17   2       75.08       63.26     19.46 o 
   7  17   2        1.02        3.41     17.10 o 
   8  17   2      141.79      195.71     49.83 o 
   9  17   2       12.13      -11.95     21.03 o 
  -8  18   2      177.56      197.10     35.89 o 
  -7  18   2       14.78        3.55     17.69 o 
  -6  18   2      558.34      523.39     35.90 o 
  -5  18   2      108.53      121.57     20.77 o 
  -4  18   2       48.75        5.82     15.38 o 
  -3  18   2       36.92       43.42     16.11 o 
  -2  18   2       45.55       57.43     16.84 o 
  -1  18   2      466.39      457.09     30.40 o 
   0  18   2      205.27      213.81     22.94 o 
   1  18   2       35.99       20.69     12.98 o 
   2  18   2        1.95        5.80     12.37 o 
   3  18   2      101.64      104.54     21.66 o 
   4  18   2      490.41      493.71     31.27 o 
   5  18   2       63.43       41.96     18.15 o 
   6  18   2      190.72      218.17     39.43 o 
   7  18   2       15.11       11.50     21.90 o 
   8  18   2      353.01      392.53     36.79 o 
  -8  19   2       24.67       25.29     20.72 o 
  -7  19   2      237.96      279.15     34.88 o 
  -6  19   2      132.37      121.05     22.07 o 
  -5  19   2       20.64       25.83     17.77 o 
  -4  19   2      464.40      496.42     34.33 o 
  -3  19   2       12.25      -11.39     14.12 o 
  -2  19   2      733.88      812.65     44.04 o 
  -1  19   2       91.80       70.52     19.93 o 
   0  19   2      601.19      636.42     34.94 o 
   1  19   2      260.48      250.75     26.72 o 
   2  19   2      183.55      196.90     22.15 o 
   3  19   2        6.38       18.89     16.84 o 
   4  19   2       50.79       40.62     17.50 o 
   5  19   2        0.86      -16.32     16.32 o 
   6  19   2        2.40        6.78     18.15 o 
   7  19   2      145.12      148.19     25.52 o 
   8  19   2       44.35       49.91     35.05 o 
  -7  20   2        4.65       19.78     18.43 o 
  -6  20   2        1.05      -17.31     17.31 o 
  -5  20   2        1.83       -6.91     17.32 o 
  -4  20   2       45.12       41.72     19.59 o 
  -3  20   2      381.03      399.54     31.58 o 
  -2  20   2       51.63       40.50     17.88 o 
  -1  20   2       69.90       49.43     20.45 o 
   0  20   2        2.16      -12.52     13.51 o 
   1  20   2      210.08      251.04     22.31 o 
   2  20   2        0.47       -1.52     13.78 o 
   3  20   2      435.25      479.84     34.15 o 
   4  20   2      217.51      222.11     27.88 o 
   5  20   2       18.16        0.14     21.36 o 
   6  20   2       29.82       59.12     20.45 o 
   7  20   2        6.73      -19.74     19.74 o 
  -7  21   2      222.98      203.93     38.88 o 
  -6  21   2        0.81       15.99     19.25 o 
  -5  21   2      214.70      231.89     27.82 o 
  -4  21   2      240.64      196.49     29.79 o 
  -3  21   2        9.15       10.43     17.35 o 
  -2  21   2       13.44       -8.35     16.49 o 
  -1  21   2      460.31      458.30     36.65 o 
   0  21   2       61.57       71.11     17.53 o 
   1  21   2        0.94       13.31     14.75 o 
   2  21   2       13.12        4.69     14.26 o 
   3  21   2      127.24      181.06     25.52 o 
   4  21   2      306.80      253.89     29.47 o 
   5  21   2      178.58      151.26     26.04 o 
   6  21   2       12.62       -9.42     19.99 o 
  -6  22   2       48.75       61.74     29.57 o 
  -5  22   2       12.32      -15.01     19.03 o 
  -4  22   2      265.97      264.33     35.53 o 
  -3  22   2      129.40      132.28     22.10 o 
  -2  22   2        3.36       -4.93     17.76 o 
  -1  22   2      463.79      524.24     40.58 o 
   0  22   2      234.92      227.83     22.98 o 
   1  22   2      101.39       91.35     19.23 o 
   2  22   2        0.94      -12.05     15.78 o 
   3  22   2      160.14      145.82     25.00 o 
   4  22   2      115.13      129.96     25.24 o 
   5  22   2       15.54      -18.84     18.84 o 
   6  22   2        0.14      -16.53     19.74 o 
  -5  23   2       51.84       51.26     22.86 o 
  -4  23   2       99.94       90.05     30.40 o 
  -3  23   2        1.00       18.89     35.43 o 
  -2  23   2       39.29       30.04     20.89 o 
  -1  23   2       17.96       20.28     24.37 o 
   0  23   2       91.20       95.88     20.58 o 
   1  23   2       41.57       55.89     19.21 o 
   2  23   2       90.90       68.86     29.20 o 
   3  23   2      267.93      264.40     33.40 o 
   4  23   2       50.24       15.45     19.85 o 
   5  23   2       39.02       42.71     28.48 o 
  -3  24   2        0.05      -14.90     19.46 o 
  -2  24   2        0.99       14.96     21.82 o 
  -1  24   2        1.14      -13.32     13.32 o 
   0  24   2       97.99      108.92     21.37 o 
   1  24   2       31.53       54.46     27.75 o 
   2  24   2      107.25      143.61     23.19 o 
   3  24   2        2.91       -8.10     29.57 o 
  -1  25   2        7.34       -1.94     31.43 o 
   0  25   2      132.18      111.04     35.05 o 
   1  25   2       24.09       56.45     29.03 o 
 -11   0   3        3.85       19.38     24.02 o 
  -9   0   3      463.27      582.65     83.24 o 
  -7   0   3     3439.46     3395.10    134.04 o 
  -5   0   3     7334.98     7202.67    312.68 o 
  -3   0   3     1310.53     1376.32     49.17 o 
   1   0   3     4390.74     4504.23    112.91 o 
   3   0   3    10644.48    12525.59    565.91 o 
   5   0   3        3.01       -9.06      9.06 o 
   7   0   3        5.72      -12.10     12.10 o 
   9   0   3     1269.65     1205.82     84.33 o 
  11   0   3      648.74      686.69     63.52 o 
 -12   1   3       10.86        7.98     18.56 o 
 -11   1   3       82.32       93.31     19.46 o 
 -10   1   3      233.91      192.26     20.24 o 
  -9   1   3     2796.09     2953.22    100.35 o 
  -8   1   3      923.02     1069.69    123.46 o 
  -7   1   3      326.70      312.97     24.45 o 
  -6   1   3      667.40      745.19     26.43 o 
  -5   1   3      900.63      982.44     40.53 o 
  -4   1   3     1828.39     1974.83     48.94 o 
  -3   1   3     1230.18     1216.67     27.89 o 
  -2   1   3      233.85      243.80      8.08 o 
  -1   1   3     2568.30     2744.48    181.97 o 
   0   1   3     5268.37     5473.32    146.40 o 
   1   1   3    18913.99    19369.47    413.60 o 
   2   1   3     1044.81     1215.91     41.42 o 
   3   1   3    14612.97    15687.36    474.93 o 
   4   1   3      189.16      240.29     22.83 o 
   5   1   3      532.24      521.61     40.98 o 
   6   1   3     3418.74     3278.34    106.06 o 
   7   1   3       44.13       34.99     26.12 o 
   8   1   3       78.98      111.14     14.74 o 
   9   1   3       58.66       57.51     16.53 o 
  10   1   3       16.95       12.25     16.64 o 
  11   1   3        2.44       31.54     18.96 o 
  12   1   3       24.37       46.19     25.19 o 
 -12   2   3      105.63       90.46     22.44 o 
 -11   2   3      105.01      133.05     23.39 o 
 -10   2   3       39.60        9.20     18.97 o 
  -9   2   3     2318.17     2423.39     84.42 o 
  -8   2   3     2571.27     2650.17     89.37 o 
  -7   2   3      124.16      149.99     13.29 o 
  -6   2   3       18.85       13.18     24.46 o 
  -5   2   3      475.18      509.73     22.20 o 
  -4   2   3     1222.48     1380.55     66.78 o 
  -3   2   3      117.69      132.62      5.38 o 
  -2   2   3      337.68      325.44      9.01 o 
  -1   2   3     2745.96     2820.10     70.89 o 
   0   2   3     4532.27     4683.02     98.33 o 
   1   2   3     5830.41     6409.05    144.40 o 
   2   2   3     6632.45     7077.22    293.19 o 
   3   2   3    16645.26    17953.90    609.50 o 
   4   2   3     1713.93     1493.71     46.21 o 
   5   2   3     4704.98     4712.89    148.01 o 
   6   2   3      430.53      437.88     25.55 o 
   7   2   3     2231.62     2054.93     62.86 o 
   8   2   3      733.38      634.82     42.86 o 
   9   2   3      214.67      184.31     21.29 o 
  10   2   3      218.56      201.54     23.61 o 
  11   2   3      104.21       69.26     21.29 o 
  12   2   3      208.40      218.41     28.65 o 
 -12   3   3        6.42      -17.53     17.53 o 
 -11   3   3       37.44       23.66     28.61 o 
 -10   3   3      238.79      225.65     22.35 o 
  -9   3   3      291.19      339.85     24.26 o 
  -8   3   3     1091.86     1170.61     57.86 o 
  -7   3   3      383.42      412.45     21.10 o 
  -6   3   3     3173.17     3034.68     90.15 o 
  -5   3   3       98.86       91.36     10.89 o 
  -4   3   3     8126.11     7859.27    196.72 o 
  -3   3   3      882.15      872.91     26.37 o 
  -2   3   3      367.79      373.39     10.99 o 
  -1   3   3    28824.53    30780.30    851.52 o 
   0   3   3    15620.37    15436.71    295.52 o 
   1   3   3    31374.78    31669.66    569.78 o 
   2   3   3     3542.69     3503.46    101.06 o 
   3   3   3       53.54       35.21      6.57 o 
   4   3   3     3799.75     4029.76    106.83 o 
   5   3   3      486.76      450.28     19.55 o 
   6   3   3      774.93      736.16     28.06 o 
   7   3   3     1119.08     1005.33     36.38 o 
   8   3   3      677.02      645.06     29.06 o 
   9   3   3       54.88       42.64     15.40 o 
  10   3   3      454.75      460.21     34.40 o 
  11   3   3       19.63       17.29     36.69 o 
  12   3   3      222.13      191.86     28.07 o 
 -12   4   3       65.39       90.14     22.02 o 
 -11   4   3        5.24       -4.62     16.19 o 
 -10   4   3      900.55      930.89     43.16 o 
  -9   4   3      208.08      213.28     25.13 o 
  -8   4   3       16.35       12.22     12.33 o 
  -7   4   3        1.84       11.37     11.48 o 
  -6   4   3        6.66        3.81     13.41 o 
  -5   4   3     2011.18     2163.67     71.71 o 
  -4   4   3     1980.11     2182.50     65.06 o 
  -3   4   3     3034.95     2972.61     79.15 o 
  -2   4   3    37523.20    38837.04    992.29 o 
  -1   4   3    19485.93    20418.41    505.64 o 
   0   4   3     9412.18     9258.82    194.08 o 
   1   4   3     2012.78     2051.54     37.45 o 
   2   4   3        9.08        9.64      3.44 o 
   3   4   3     4696.09     4695.56    123.65 o 
   4   4   3     7897.78     8399.45    219.72 o 
   5   4   3     3028.82     3115.52     86.14 o 
   6   4   3     1134.96     1211.27     40.67 o 
   7   4   3     1107.46     1154.19     48.51 o 
   8   4   3      126.81      121.38     15.51 o 
   9   4   3        1.30      -13.10     13.10 o 
  10   4   3        1.12        7.34     16.53 o 
  11   4   3      259.13      240.59     41.62 o 
  12   4   3       47.01       64.37     22.06 o 
 -12   5   3       76.44       71.60     24.43 o 
 -11   5   3      484.76      520.56     32.99 o 
 -10   5   3      560.93      585.99     37.62 o 
  -9   5   3      673.47      674.47     37.31 o 
  -8   5   3      651.41      675.17     31.83 o 
  -7   5   3       35.22       48.91     15.44 o 
  -6   5   3      106.73       79.83     10.75 o 
  -5   5   3     1889.54     1720.32     63.46 o 
  -4   5   3     1815.04     1830.57     51.95 o 
  -3   5   3      464.16      514.35     19.21 o 
  -2   5   3     1408.86     1554.21     45.78 o 
  -1   5   3      365.60      302.80     10.26 o 
   0   5   3     1083.66     1015.16     21.70 o 
   1   5   3       13.81       14.79      3.81 o 
   2   5   3     6428.31     6296.23    158.74 o 
   3   5   3     8864.04     8532.47    222.62 o 
   4   5   3      294.51      261.76     13.00 o 
   5   5   3     3708.17     3766.63    102.80 o 
   6   5   3     6298.26     6252.56    180.56 o 
   7   5   3     1570.50     1566.30     60.22 o 
   8   5   3      109.34      102.72     37.89 o 
   9   5   3       45.42       10.27     13.94 o 
  10   5   3      189.56      204.66     24.39 o 
  11   5   3      153.79      165.16     24.78 o 
  12   5   3        5.70      -11.17     19.31 o 
 -12   6   3        6.10       10.42     28.01 o 
 -11   6   3       82.77      100.63     20.38 o 
 -10   6   3        2.23        9.89     21.02 o 
  -9   6   3      310.47      376.40     25.04 o 
  -8   6   3       11.93        7.58     11.10 o 
  -7   6   3      322.50      305.70     19.72 o 
  -6   6   3      843.21      785.71     32.21 o 
  -5   6   3     8067.59     7905.72    206.90 o 
  -4   6   3        8.26        2.44      6.04 o 
  -3   6   3    61736.04    63678.05   1631.53 o 
  -2   6   3       69.56       82.11      7.48 o 
  -1   6   3      978.65     1048.41     29.48 o 
   0   6   3       52.34       73.72     11.24 o 
   1   6   3     8598.45     8439.21    182.88 o 
   2   6   3      866.04      769.02     22.58 o 
   3   6   3      683.64      641.78     25.57 o 
   4   6   3      774.73      861.54     33.14 o 
   5   6   3     2144.05     2158.03     67.84 o 
   6   6   3      890.53      806.53     31.99 o 
   7   6   3      582.25      561.50     27.24 o 
   8   6   3      196.57      214.20     34.44 o 
   9   6   3       54.42       52.72     16.64 o 
  10   6   3       30.13      -14.80     16.53 o 
  11   6   3      192.38      174.39     25.93 o 
  12   6   3       39.97       37.58     21.98 o 
 -12   7   3        8.37       19.09     24.67 o 
 -11   7   3      412.38      457.90     34.01 o 
 -10   7   3      122.43      122.57     19.31 o 
  -9   7   3      170.31      130.75     18.08 o 
  -8   7   3      629.12      682.22     32.41 o 
  -7   7   3       99.60      100.63     13.71 o 
  -6   7   3      138.14      133.94     12.49 o 
  -5   7   3     1198.30     1203.71     38.18 o 
  -4   7   3       72.41       95.58      9.13 o 
  -3   7   3     1697.56     1673.27     48.06 o 
  -2   7   3     1285.16     1271.93     36.00 o 
  -1   7   3     7812.02     7735.74    188.09 o 
   0   7   3     5979.96     6025.61    125.55 o 
   1   7   3      103.18       58.99      5.85 o 
   2   7   3      284.32      264.90     14.38 o 
   3   7   3     2151.84     1991.53     60.94 o 
   4   7   3     2147.63     2077.46     68.35 o 
   5   7   3     3121.86     3121.83     94.01 o 
   6   7   3     1817.28     1729.39     58.19 o 
   7   7   3     1088.81     1136.10     43.89 o 
   8   7   3       26.58       24.41     13.16 o 
   9   7   3        2.27       -4.91     14.19 o 
  10   7   3        2.43      -18.07     18.07 o 
  11   7   3       30.71        8.37     19.31 o 
  12   7   3       24.49       -8.72     20.87 o 
 -12   8   3      274.09      207.68     27.56 o 
 -11   8   3        6.38       28.89     18.75 o 
 -10   8   3      290.27      287.05     25.51 o 
  -9   8   3      113.86      135.65     22.29 o 
  -8   8   3       96.64      121.28     16.64 o 
  -7   8   3        4.45      -11.19     14.16 o 
  -6   8   3      185.59      188.32     13.97 o 
  -5   8   3      742.98      727.43     27.90 o 
  -4   8   3      993.97      953.73     31.63 o 
  -3   8   3      182.55      147.48     10.06 o 
  -2   8   3     9995.05    10723.39    288.34 o 
  -1   8   3     5415.43     5174.98    120.46 o 
   0   8   3     2518.92     2307.69     52.14 o 
   1   8   3      154.67      116.64      8.13 o 
   2   8   3     1752.24     1653.74     43.34 o 
   3   8   3     3566.67     3712.73    119.92 o 
   4   8   3       89.25       59.81      9.76 o 
   5   8   3     1270.12     1266.78     44.62 o 
   6   8   3      380.54      356.51     21.14 o 
   7   8   3      312.35      311.62     22.03 o 
   8   8   3      164.46      172.34     19.71 o 
   9   8   3      105.06      101.70     19.65 o 
  10   8   3      182.40      145.72     23.53 o 
  11   8   3        0.44      -15.26     18.15 o 
 -11   9   3        0.92      -16.68     16.68 o 
 -10   9   3       22.74      -16.07     16.07 o 
  -9   9   3        6.42      -19.47     23.32 o 
  -8   9   3      218.44      240.75     20.73 o 
  -7   9   3        8.04        7.50     11.46 o 
  -6   9   3      345.31      315.24     18.92 o 
  -5   9   3       80.18       51.09     11.73 o 
  -4   9   3     6582.44     6305.45    167.47 o 
  -3   9   3     3759.14     3780.02    102.33 o 
  -2   9   3     4581.19     4480.26    135.65 o 
  -1   9   3      182.51      158.44     12.84 o 
   0   9   3       12.01       -4.46      4.46 o 
   1   9   3     4185.58     4121.54    100.02 o 
   2   9   3        1.55       -6.47      6.47 o 
   3   9   3       10.90      -10.05     10.05 o 
   4   9   3       52.80       35.74      9.59 o 
   5   9   3      675.35      604.10     26.45 o 
   6   9   3      538.79      505.70     25.24 o 
   7   9   3     1355.58     1305.75     68.73 o 
   8   9   3      513.52      446.58     48.33 o 
   9   9   3        4.10      -21.36     21.36 o 
  10   9   3      545.83      575.64     93.64 o 
  11   9   3        0.01        9.60     19.65 o 
 -11  10   3      158.47      157.76     29.67 o 
 -10  10   3      292.64      271.40     38.93 o 
  -9  10   3      372.18      367.18     27.09 o 
  -8  10   3        2.31      -11.89     19.02 o 
  -7  10   3        3.80       -1.83     10.88 o 
  -6  10   3      111.02      104.17     14.39 o 
  -5  10   3        0.78       -5.80     10.56 o 
  -4  10   3       52.85       41.62     11.18 o 
  -3  10   3      567.15      545.22     21.58 o 
  -2  10   3     3419.01     3167.51     99.17 o 
  -1  10   3     1599.87     1549.20     46.58 o 
   0  10   3      343.26      252.81     16.01 o 
   1  10   3     6940.76     6890.22    155.38 o 
   2  10   3     3515.46     3512.85     87.05 o 
   3  10   3      485.46      463.13     20.11 o 
   4  10   3      865.21      807.57     45.24 o 
   5  10   3        1.32       -8.76      8.76 o 
   6  10   3      164.45      147.56     16.37 o 
   7  10   3      201.83      148.69     18.49 o 
   8  10   3       42.03       45.37     15.80 o 
   9  10   3      891.53      877.20     50.51 o 
  10  10   3      122.50      107.31     23.08 o 
  11  10   3       51.62       62.85     41.62 o 
 -11  11   3       30.88       30.08     39.38 o 
 -10  11   3        9.57      -10.58     16.50 o 
  -9  11   3      380.64      381.64     32.89 o 
  -8  11   3      576.05      585.52     32.46 o 
  -7  11   3      152.24      161.46     21.66 o 
  -6  11   3      428.05      426.02     33.35 o 
  -5  11   3       67.19       52.47     11.12 o 
  -4  11   3       30.89       22.31     11.51 o 
  -3  11   3      768.25      775.03     29.77 o 
  -2  11   3      361.06      334.40     22.47 o 
  -1  11   3     2487.71     2334.43     66.71 o 
   0  11   3     1776.84     1603.67     41.36 o 
   1  11   3     3363.53     3177.56     75.35 o 
   2  11   3     1840.17     1925.66     51.30 o 
   3  11   3     1267.50     1332.94     51.26 o 
   4  11   3       13.73       21.89     10.11 o 
   5  11   3       22.96       18.03     10.32 o 
   6  11   3      102.47       93.09     15.50 o 
   7  11   3      393.22      405.63     28.31 o 
   8  11   3      845.24      921.98     51.39 o 
   9  11   3       44.76       67.17     26.83 o 
  10  11   3        3.68       23.04     20.25 o 
  11  11   3        7.91       -9.08     19.74 o 
 -11  12   3        6.75        3.49     19.11 o 
 -10  12   3        4.36        8.21     18.16 o 
  -9  12   3        9.21       34.92     17.38 o 
  -8  12   3        7.73       23.51     34.30 o 
  -7  12   3     2236.35     2392.05    101.17 o 
  -6  12   3        2.01      -12.80     12.80 o 
  -5  12   3     1556.31     1598.41     61.65 o 
  -4  12   3      327.26      339.00     18.56 o 
  -3  12   3      286.66      267.86     16.10 o 
  -2  12   3      698.57      625.37     29.54 o 
  -1  12   3     1784.50     1765.44     53.85 o 
   0  12   3       21.30       29.60      7.97 o 
   1  12   3      340.62      364.88     15.72 o 
   2  12   3        7.21       -1.48      8.21 o 
   3  12   3      212.79      196.69     13.96 o 
   4  12   3     2205.79     2326.63     74.15 o 
   5  12   3      106.11       95.48     15.12 o 
   6  12   3       16.85        1.44     15.05 o 
   7  12   3      282.95      282.41     24.28 o 
   8  12   3      179.66      199.63     25.24 o 
   9  12   3     1563.50     1720.37     83.47 o 
  10  12   3       12.63       33.97     19.99 o 
 -10  13   3       55.26       84.33     23.75 o 
  -9  13   3      438.55      449.66     45.32 o 
  -8  13   3      172.82      144.56     20.20 o 
  -7  13   3      520.77      549.36     38.45 o 
  -6  13   3       64.61       57.49     14.08 o 
  -5  13   3      132.62      153.45     16.85 o 
  -4  13   3       56.30       69.51     12.20 o 
  -3  13   3      422.64      417.91     20.61 o 
  -2  13   3       49.75       41.15     14.73 o 
  -1  13   3      108.46       81.72     13.27 o 
   0  13   3     3946.56     3878.30     91.66 o 
   1  13   3     8690.20     8708.38    197.43 o 
   2  13   3        2.38       -8.33      8.33 o 
   3  13   3     1894.07     1833.94     51.80 o 
   4  13   3      671.01      675.11     32.66 o 
   5  13   3      121.84       87.29     15.63 o 
   6  13   3      520.24      483.63     42.44 o 
   7  13   3        1.57      -13.86     13.86 o 
   8  13   3      206.94      246.54     27.59 o 
   9  13   3       88.69       78.50     22.45 o 
  10  13   3       14.70        2.90     30.67 o 
 -10  14   3      161.10      150.95     24.96 o 
  -9  14   3      713.99      689.43     42.50 o 
  -8  14   3      179.38      163.68     21.80 o 
  -7  14   3      653.84      616.66     35.09 o 
  -6  14   3      362.64      391.10     25.95 o 
  -5  14   3       15.35       12.02     12.33 o 
  -4  14   3       30.64       35.57     14.06 o 
  -3  14   3       52.71       31.43     11.62 o 
  -2  14   3     1296.44     1324.58     56.95 o 
  -1  14   3        1.51      -11.20     11.20 o 
   0  14   3     1029.22      945.09     30.32 o 
   1  14   3      517.24      515.25     25.22 o 
   2  14   3     1190.60     1116.63     36.60 o 
   3  14   3      564.49      578.03     26.29 o 
   4  14   3      103.88       97.85     22.60 o 
   5  14   3      252.98      218.04     20.95 o 
   6  14   3       97.74      106.63     18.25 o 
   7  14   3      522.77      531.63     42.17 o 
   8  14   3        2.35      -16.32     16.32 o 
   9  14   3       86.32       69.57     24.09 o 
  10  14   3       63.60       78.85     34.50 o 
 -10  15   3        1.51      -14.64     18.55 o 
  -9  15   3        1.74        1.09     17.74 o 
  -8  15   3      613.85      710.93     54.43 o 
  -7  15   3        8.93      -14.81     15.13 o 
  -6  15   3     1775.46     1879.06     73.75 o 
  -5  15   3      206.60      190.51     21.34 o 
  -4  15   3     1023.42      942.46     40.79 o 
  -3  15   3       54.37       45.50     12.69 o 
  -2  15   3      198.65      214.24     24.66 o 
  -1  15   3      771.75      747.33     32.95 o 
   0  15   3        6.63        0.48     12.82 o 
   1  15   3      184.77      199.61     15.15 o 
   2  15   3      173.15      168.59     20.24 o 
   3  15   3      389.96      385.58     21.01 o 
   4  15   3     1043.78     1090.76     48.06 o 
   5  15   3        1.26      -14.50     15.81 o 
   6  15   3       39.99        4.58     14.73 o 
   7  15   3       57.90       48.61     18.03 o 
   8  15   3      251.77      240.91     31.76 o 
   9  15   3        0.13      -18.40     18.40 o 
  -9  16   3        0.15      -13.46     18.75 o 
  -8  16   3      101.56       93.52     20.95 o 
  -7  16   3       33.28       32.50     17.38 o 
  -6  16   3       20.45       28.85     17.13 o 
  -5  16   3      276.74      275.68     23.14 o 
  -4  16   3       14.20      -12.36     12.36 o 
  -3  16   3      816.76      814.83     38.28 o 
  -2  16   3       12.11        8.71     17.64 o 
  -1  16   3     1004.56     1040.68     41.81 o 
   0  16   3      660.51      598.68     25.50 o 
   1  16   3      430.60      456.06     22.52 o 
   2  16   3     2589.95     2626.87     79.54 o 
   3  16   3      385.02      364.18     21.80 o 
   4  16   3      893.93      956.87     42.48 o 
   5  16   3      236.24      225.49     21.59 o 
   6  16   3      100.83       90.27     19.45 o 
   7  16   3      445.70      525.61     39.13 o 
   8  16   3       27.13       15.11     18.95 o 
   9  16   3        0.96      -10.43     19.74 o 
  -9  17   3       45.34       10.11     26.65 o 
  -8  17   3      152.82      160.57     24.41 o 
  -7  17   3       13.71       11.38     15.99 o 
  -6  17   3      238.83      228.43     25.11 o 
  -5  17   3       30.18       23.66     15.61 o 
  -4  17   3      216.51      196.59     21.18 o 
  -3  17   3       39.31       38.52     31.71 o 
  -2  17   3       52.19       30.11     20.53 o 
  -1  17   3      117.94       68.06     16.06 o 
   0  17   3       20.51        9.51     11.46 o 
   1  17   3      161.54      145.39     15.51 o 
   2  17   3      294.41      339.73     21.92 o 
   3  17   3     1118.60     1190.54     43.87 o 
   4  17   3        8.62       -2.73     16.44 o 
   5  17   3       91.82       97.43     19.63 o 
   6  17   3      334.56      374.73     54.76 o 
   7  17   3      243.62      234.75     41.07 o 
   8  17   3       32.36       48.40     33.95 o 
   9  17   3       11.83      -27.93     27.93 o 
  -8  18   3       30.95       33.62     20.20 o 
  -7  18   3      314.59      378.74     42.90 o 
  -6  18   3      103.68       77.18     19.20 o 
  -5  18   3     2166.36     2200.61    135.70 o 
  -4  18   3       23.25       47.30     16.35 o 
  -3  18   3      802.94      773.78     41.24 o 
  -2  18   3       24.88       36.26     40.52 o 
  -1  18   3       46.58       33.08     18.06 o 
   0  18   3       55.75       37.35     13.45 o 
   1  18   3       70.98       68.38     14.66 o 
   2  18   3      311.05      331.09     23.16 o 
   3  18   3      393.09      385.52     25.30 o 
   4  18   3       29.70       20.51     24.20 o 
   5  18   3      291.55      326.07     52.47 o 
   6  18   3       51.71       24.75     18.63 o 
   7  18   3        1.55      -14.51     18.15 o 
   8  18   3        1.09       19.57     20.78 o 
  -8  19   3       31.64       29.19     20.06 o 
  -7  19   3        3.47       11.07     18.90 o 
  -6  19   3       23.89       22.69     18.43 o 
  -5  19   3      137.24      200.12     24.14 o 
  -4  19   3      348.70      351.29     54.66 o 
  -3  19   3      191.97      192.55     22.61 o 
  -2  19   3      102.75       78.69     18.38 o 
  -1  19   3      390.22      427.32     33.20 o 
   0  19   3        5.99       -9.16     12.72 o 
   1  19   3      100.88      101.67     21.81 o 
   2  19   3      295.41      243.49     21.50 o 
   3  19   3      381.52      326.46     28.17 o 
   4  19   3      105.28      100.27     19.03 o 
   5  19   3       66.85       19.56     18.40 o 
   6  19   3      137.05      178.56     25.42 o 
   7  19   3      136.26      146.30     26.04 o 
   8  19   3        8.30      -20.29     28.48 o 
  -7  20   3       17.94       15.11     30.41 o 
  -6  20   3        6.99       -2.00     18.20 o 
  -5  20   3      174.22      169.61     23.62 o 
  -4  20   3       19.43       25.31     17.50 o 
  -3  20   3      189.14      222.23     36.42 o 
  -2  20   3      163.33      129.20     21.66 o 
  -1  20   3      216.08      200.28     26.26 o 
   0  20   3      298.13      277.54     27.19 o 
   1  20   3      200.69      224.50     21.13 o 
   2  20   3      646.22      666.43     34.77 o 
   3  20   3       15.53       -2.20     16.62 o 
   4  20   3       74.72       48.15     18.58 o 
   5  20   3      217.42      249.70     35.05 o 
   6  20   3       82.01       60.63     22.60 o 
   7  20   3      117.35      141.87     27.08 o 
  -6  21   3      186.63      221.66     27.89 o 
  -5  21   3       33.32       34.47     20.28 o 
  -4  21   3      496.61      560.93     51.67 o 
  -3  21   3        2.65        1.46     16.67 o 
  -2  21   3      157.15      190.26     24.75 o 
  -1  21   3        0.01      -13.77     14.15 o 
   0  21   3       52.54       56.06     16.66 o 
   1  21   3        1.74       -8.10     13.23 o 
   2  21   3        1.56      -13.87     13.87 o 
   3  21   3       32.03       36.62     21.31 o 
   4  21   3       16.78        9.97     17.22 o 
   5  21   3       34.45       53.88     21.58 o 
   6  21   3       53.95       77.78     23.41 o 
  -6  22   3        1.23       19.19     20.34 o 
  -5  22   3        1.28       10.23     19.66 o 
  -4  22   3        2.95       -0.27     17.61 o 
  -3  22   3        0.78       -7.89     26.54 o 
  -2  22   3       94.89       83.94     23.32 o 
  -1  22   3       40.40       31.43     16.26 o 
   0  22   3      288.43      323.16     31.64 o 
   1  22   3       23.59        4.58     16.36 o 
   2  22   3      322.32      333.82     26.79 o 
   3  22   3       51.30       67.33     22.06 o 
   4  22   3       62.30       49.51     22.06 o 
   5  22   3        1.00      -16.22     23.55 o 
  -4  23   3        7.85       35.37     21.35 o 
  -3  23   3       83.45       41.58     20.90 o 
  -2  23   3       69.51       44.10     21.62 o 
  -1  23   3      185.40      189.72     27.03 o 
   0  23   3      101.42      115.85     22.92 o 
   1  23   3      371.00      459.29     31.24 o 
   2  23   3       36.61      113.84     49.29 o 
   3  23   3      234.35      326.94     79.95 o 
   4  23   3       14.23       10.55     20.78 o 
  -3  24   3      105.74      153.37     25.93 o 
  -2  24   3        0.18       -1.58     15.97 o 
  -1  24   3       30.21       41.53     23.24 o 
   0  24   3        4.00       76.38     24.11 o 
   1  24   3       11.82      -13.22     23.00 o 
   2  24   3       40.21       22.43     19.27 o 
   3  24   3        6.25       31.55     22.49 o 
 -12   0   4       13.09      -30.44     55.31 o 
 -10   0   4       12.98       28.30     22.96 o 
  -8   0   4       81.81      140.19     47.09 o 
  -6   0   4     1793.69     2109.27     91.15 o 
  -4   0   4     5175.30     5110.42    176.78 o 
  -2   0   4    17058.33    18031.43    996.64 o 
   0   0   4     1437.36     1365.51     54.21 o 
   2   0   4     3292.71     4007.20    257.78 o 
   4   0   4    14080.76    15565.91    672.72 o 
   6   0   4      543.74      568.16     64.34 o 
   8   0   4      144.34       86.53     19.92 o 
  10   0   4        3.85       28.48     25.19 o 
  12   0   4       15.61       -2.19     28.48 o 
 -12   1   4      300.64      338.59     36.04 o 
 -11   1   4      244.96      228.98     23.55 o 
 -10   1   4      442.26      422.04     27.79 o 
  -9   1   4      163.54      150.59     25.77 o 
  -8   1   4     2393.01     2366.73     80.81 o 
  -7   1   4      159.83      174.02     19.78 o 
  -6   1   4      620.37      835.47    117.16 o 
  -5   1   4     6346.04     6346.76    166.39 o 
  -4   1   4      598.85      730.36     52.13 o 
  -3   1   4     3243.03     3393.18     81.97 o 
  -2   1   4     1394.27     1323.36     41.67 o 
  -1   1   4    12799.52    13442.80    525.06 o 
   0   1   4     3389.71     3766.32    126.36 o 
   1   1   4     3114.52     3328.76     61.25 o 
   2   1   4     4725.30     5552.84    244.07 o 
   3   1   4      160.76      150.18     12.58 o 
   4   1   4     5417.38     5883.66    207.72 o 
   5   1   4      108.40      133.46     24.82 o 
   6   1   4     2374.74     2186.65     73.57 o 
   7   1   4      133.19      105.36     13.09 o 
   8   1   4       93.70       96.92     15.18 o 
   9   1   4       83.81       87.83     27.38 o 
  10   1   4      336.09      346.64     30.20 o 
  11   1   4      317.83      332.95     31.75 o 
  12   1   4      100.92       98.57     24.01 o 
 -12   2   4      111.83      110.70     22.23 o 
 -11   2   4      106.04       84.35     19.11 o 
 -10   2   4      166.68      153.18     25.77 o 
  -9   2   4     2178.55     2195.95     77.89 o 
  -8   2   4        0.31       12.11     15.11 o 
  -7   2   4     2134.87     2199.55     69.42 o 
  -6   2   4     1297.27     1582.05     79.58 o 
  -5   2   4      175.17      187.40     16.84 o 
  -4   2   4     6119.81     6129.26    153.17 o 
  -3   2   4     5645.51     5640.03    150.52 o 
  -2   2   4       73.30       90.21      6.61 o 
  -1   2   4        7.41        5.83      2.59 o 
   0   2   4     1210.86     1288.72     32.96 o 
   1   2   4    11838.75    12726.90    254.37 o 
   2   2   4      513.98      688.48     39.23 o 
   3   2   4     2237.82     2533.58    160.40 o 
   4   2   4     1843.67     2101.24    100.49 o 
   5   2   4     2284.58     2049.93     68.36 o 
   6   2   4     1600.13     1537.05     88.76 o 
   7   2   4     1375.12     1365.82    103.03 o 
   8   2   4      186.46      152.88     21.86 o 
   9   2   4      124.68      106.11     18.54 o 
  10   2   4       81.22       19.71     16.26 o 
  11   2   4       33.08       53.66     20.14 o 
  12   2   4       99.75      103.60     24.39 o 
 -12   3   4        4.70        8.99     17.61 o 
 -11   3   4       20.11        0.56     16.79 o 
 -10   3   4       26.91       -0.46     15.28 o 
  -9   3   4      470.81      513.48     33.46 o 
  -8   3   4      141.33      139.10     16.22 o 
  -7   3   4      402.00      391.49     37.31 o 
  -6   3   4      782.41      855.86     34.08 o 
  -5   3   4      263.69      311.75     15.93 o 
  -4   3   4      150.02      181.52     17.55 o 
  -3   3   4    17177.54    17802.34    413.16 o 
  -2   3   4     8190.95     8791.86    243.34 o 
  -1   3   4    10900.42    10980.02    272.19 o 
   0   3   4     2581.57     2636.57     56.47 o 
   1   3   4     4078.64     3861.04     79.70 o 
   2   3   4     1456.20     1532.42     50.11 o 
   3   3   4       12.15       24.80      5.42 o 
   4   3   4       10.69       51.56     21.60 o 
   5   3   4     1392.82     1333.77     49.27 o 
   6   3   4       80.07       59.63     11.75 o 
   7   3   4      355.18      319.64     19.75 o 
   8   3   4      731.08      674.29     47.21 o 
   9   3   4      170.67      169.57     21.29 o 
  10   3   4       90.68       88.81     20.51 o 
  11   3   4       65.13       44.36     20.91 o 
  12   3   4       21.56       36.85     22.06 o 
 -12   4   4        5.73       -7.92     17.85 o 
 -11   4   4      155.20      154.73     23.71 o 
 -10   4   4       46.85       56.06     22.45 o 
  -9   4   4      302.95      305.19     23.18 o 
  -8   4   4      170.10      169.38     16.78 o 
  -7   4   4      250.65      224.23     16.41 o 
  -6   4   4     3134.70     3144.44     81.81 o 
  -5   4   4     3268.85     3405.77     98.48 o 
  -4   4   4     1547.38     1481.15     67.82 o 
  -3   4   4     6358.19     6699.32    187.84 o 
  -2   4   4     2078.95     2026.30     50.88 o 
  -1   4   4      150.36      146.18      6.77 o 
   0   4   4     3039.25     2810.03     54.95 o 
   1   4   4     6640.67     6904.95    130.18 o 
   2   4   4      476.33      407.83     11.96 o 
   3   4   4    10492.71    10954.02    303.57 o 
   4   4   4      429.91      403.72     23.16 o 
   5   4   4     1911.65     1831.98     94.73 o 
   6   4   4     3317.92     3189.44     95.02 o 
   7   4   4      394.56      381.61     23.78 o 
   8   4   4       10.80      -11.92     11.92 o 
   9   4   4      260.25      264.02     25.56 o 
  10   4   4      782.45      763.90     46.29 o 
  11   4   4       23.88       45.87     19.74 o 
  12   4   4      223.45      264.18     31.75 o 
 -12   5   4       23.78      -13.03     30.23 o 
 -11   5   4      252.01      291.88     26.24 o 
 -10   5   4      885.23      920.82     42.62 o 
  -9   5   4       11.41      -12.89     12.89 o 
  -8   5   4      282.37      283.95     20.57 o 
  -7   5   4      281.21      275.80     18.51 o 
  -6   5   4       97.58       72.89     14.75 o 
  -5   5   4     1150.17     1166.14     37.02 o 
  -4   5   4     2934.65     2990.73     80.96 o 
  -3   5   4    13829.78    14860.46    382.07 o 
  -2   5   4     1799.38     1945.16     71.43 o 
  -1   5   4     5495.28     5567.10    127.05 o 
   0   5   4     6590.76     6656.87    140.14 o 
   1   5   4        5.84        4.17      3.07 o 
   2   5   4    10426.54    10553.72    259.32 o 
   3   5   4     2502.74     2609.24     71.82 o 
   4   5   4     3490.47     3627.40     97.80 o 
   5   5   4       45.57       32.05     10.61 o 
   6   5   4     1838.04     1820.38     56.79 o 
   7   5   4     1504.11     1450.31     86.45 o 
   8   5   4      292.48      255.35     22.16 o 
   9   5   4      489.14      424.05     68.45 o 
  10   5   4      116.69      108.60     20.51 o 
  11   5   4      310.47      274.80     29.31 o 
  12   5   4       12.69       16.91     20.87 o 
 -12   6   4        1.77      -18.22     18.22 o 
 -11   6   4       14.30        5.84     18.71 o 
 -10   6   4       80.11       86.89     17.99 o 
  -9   6   4       30.93       13.61     15.97 o 
  -8   6   4      192.07      168.64     17.07 o 
  -7   6   4      108.80       69.25     12.06 o 
  -6   6   4      240.68      295.34     17.16 o 
  -5   6   4      645.36      611.33     22.54 o 
  -4   6   4     1126.36     1102.33     36.96 o 
  -3   6   4        3.91        9.66      6.99 o 
  -2   6   4    17297.38    18410.40    441.75 o 
  -1   6   4        0.45       -2.10      7.92 o 
   0   6   4     5399.25     5238.78    114.35 o 
   1   6   4       37.91       48.92      5.07 o 
   2   6   4     1093.74     1061.74     29.16 o 
   3   6   4     4183.45     4241.35    122.19 o 
   4   6   4        0.31       13.35      7.76 o 
   5   6   4       18.04       14.22     11.28 o 
   6   6   4      206.17      181.11     15.32 o 
   7   6   4       96.14       74.27     14.04 o 
   8   6   4      887.62      823.13     48.68 o 
   9   6   4       26.42       18.51     16.21 o 
  10   6   4      149.47      118.48     21.82 o 
  11   6   4        1.59       -9.57     19.17 o 
  12   6   4      221.92      266.96     33.95 o 
 -12   7   4       84.44      105.39     23.62 o 
 -11   7   4      273.02      353.30     47.27 o 
 -10   7   4     1223.96     1299.24     54.20 o 
  -9   7   4       89.99       55.45     14.70 o 
  -8   7   4       16.86       32.99     14.03 o 
  -7   7   4     1094.67     1087.81     43.07 o 
  -6   7   4     1462.41     1450.64     45.84 o 
  -5   7   4      476.86      471.54     23.44 o 
  -4   7   4     3962.89     3971.78    106.55 o 
  -3   7   4       21.38       18.11      6.28 o 
  -2   7   4    12344.34    13427.07    323.42 o 
  -1   7   4     6888.45     7287.24    177.46 o 
   0   7   4      405.09      349.04     11.61 o 
   1   7   4       11.17       18.75      5.50 o 
   2   7   4     2436.84     2327.20     62.05 o 
   3   7   4      808.05      892.98     31.64 o 
   4   7   4     6477.19     6019.34    171.93 o 
   5   7   4     3491.60     3622.87    118.06 o 
   6   7   4      197.87      166.28     14.97 o 
   7   7   4      292.18      274.90     21.97 o 
   8   7   4       89.84       84.58     17.61 o 
   9   7   4      888.98      917.92     51.04 o 
  10   7   4       66.20       80.09     25.19 o 
  11   7   4       58.38       64.97     21.64 o 
 -11   8   4      275.23      264.33     27.32 o 
 -10   8   4        1.23      -15.49     15.49 o 
  -9   8   4       50.57       69.92     15.85 o 
  -8   8   4     1515.03     1633.84     61.61 o 
  -7   8   4       43.09       47.62     12.39 o 
  -6   8   4       23.32       39.43     10.20 o 
  -5   8   4     2310.58     2417.48     69.28 o 
  -4   8   4     1101.89     1135.30     35.94 o 
  -3   8   4      940.10     1021.00     32.87 o 
  -2   8   4      306.38      288.25     19.10 o 
  -1   8   4     3237.80     3195.78     90.15 o 
   0   8   4     1549.93     1573.65     40.97 o 
   1   8   4      149.67      107.66      7.61 o 
   2   8   4       17.58       -5.02      9.94 o 
   3   8   4     1655.74     1392.82     45.99 o 
   4   8   4      533.43      556.94     22.30 o 
   5   8   4     1807.16     1981.42     95.78 o 
   6   8   4     1055.66     1025.74     39.31 o 
   7   8   4      362.95      365.88     36.04 o 
   8   8   4      789.47      761.71     43.35 o 
   9   8   4       66.57       73.80     18.68 o 
  10   8   4      349.21      418.79     44.36 o 
  11   8   4       26.01       -4.07     19.31 o 
 -11   9   4        8.33       18.21     18.61 o 
 -10   9   4       30.01       25.60     16.80 o 
  -9   9   4       53.16       28.17     15.30 o 
  -8   9   4      307.36      257.30     21.42 o 
  -7   9   4        2.77        3.05     11.27 o 
  -6   9   4      963.32      924.68     37.52 o 
  -5   9   4      864.64      922.59     32.42 o 
  -4   9   4       57.15       62.50      9.50 o 
  -3   9   4     8947.87     8901.59    232.48 o 
  -2   9   4     2349.79     2388.36     70.39 o 
  -1   9   4     3627.99     3622.60    102.07 o 
   0   9   4     6440.78     6410.88    144.61 o 
   1   9   4     5938.79     5838.43    147.95 o 
   2   9   4      981.56     1073.78     33.63 o 
   3   9   4      408.12      403.62     18.84 o 
   4   9   4        2.48      -11.19     11.19 o 
   5   9   4     3081.84     3197.57     97.66 o 
   6   9   4       21.86       -3.46     14.28 o 
   7   9   4      112.71      131.93     17.76 o 
   8   9   4      113.93      121.66     25.74 o 
   9   9   4      469.41      455.78     39.43 o 
  10   9   4        0.05      -17.10     17.10 o 
  11   9   4       86.78       63.50     22.37 o 
 -11  10   4       17.78        1.05     18.48 o 
 -10  10   4      367.78      408.71     29.95 o 
  -9  10   4      647.17      731.10     42.21 o 
  -8  10   4      122.43      111.04     17.07 o 
  -7  10   4      682.03      686.94     32.96 o 
  -6  10   4      817.61      813.00     35.59 o 
  -5  10   4       34.33       31.80      9.56 o 
  -4  10   4     3568.78     3612.53     99.62 o 
  -3  10   4      672.55      683.26     25.26 o 
  -2  10   4     1407.65     1312.63     47.82 o 
  -1  10   4      262.78      222.58     15.72 o 
   0  10   4      360.78      341.63     14.45 o 
   1  10   4     8414.27     8408.49    227.99 o 
   2  10   4       75.73       58.22      8.34 o 
   3  10   4      322.76      344.93     23.65 o 
   4  10   4      112.09       79.03     12.69 o 
   5  10   4      159.12      120.90     17.55 o 
   6  10   4        9.30       -8.18     12.65 o 
   7  10   4     1136.95     1135.69     51.34 o 
   8  10   4      393.18      371.36     30.52 o 
   9  10   4        7.60      -15.68     17.89 o 
  10  10   4       82.40       36.76     19.18 o 
  11  10   4       45.62       45.82     39.97 o 
 -11  11   4       84.67       76.22     22.53 o 
 -10  11   4       87.97       61.53     20.34 o 
  -9  11   4       60.34       69.53     17.85 o 
  -8  11   4      217.03      237.67     21.95 o 
  -7  11   4      990.50      978.43     41.83 o 
  -6  11   4        2.25        3.93     10.85 o 
  -5  11   4      683.46      617.80     29.64 o 
  -4  11   4      295.95      278.49     16.24 o 
  -3  11   4       38.72       25.54      8.69 o 
  -2  11   4      128.11      128.29     15.27 o 
  -1  11   4        1.62       -0.31      8.15 o 
   0  11   4       84.42       50.86     10.44 o 
   1  11   4      637.42      654.06     22.11 o 
   2  11   4      542.64      495.76     18.96 o 
   3  11   4      313.05      297.31     17.59 o 
   4  11   4       92.03       74.84     12.25 o 
   5  11   4      703.34      600.92     30.11 o 
   6  11   4      994.33      974.51     49.32 o 
   7  11   4       72.50       57.86     17.61 o 
   8  11   4      135.18      132.45     21.52 o 
   9  11   4      537.51      506.68     38.51 o 
  10  11   4       21.73       20.56     19.96 o 
  11  11   4      105.45      114.38     50.38 o 
 -11  12   4       28.29       40.36     22.24 o 
 -10  12   4        5.05        7.65     17.50 o 
  -9  12   4        0.01      -15.33     15.33 o 
  -8  12   4       26.22       25.42     15.52 o 
  -7  12   4        0.16       15.83     14.85 o 
  -6  12   4      334.98      337.53     22.79 o 
  -5  12   4     1186.53     1186.59     47.41 o 
  -4  12   4     2085.72     2171.46     64.77 o 
  -3  12   4      515.48      491.02     21.76 o 
  -2  12   4     3458.07     3389.01    107.53 o 
  -1  12   4       69.38       55.17     14.18 o 
   0  12   4     4696.28     4632.18    120.16 o 
   1  12   4       69.14       89.01     10.75 o 
   2  12   4     2271.38     2224.18     59.24 o 
   3  12   4     1080.62     1033.29     34.25 o 
   4  12   4     1310.77     1228.74     48.41 o 
   5  12   4        0.25      -10.93     10.93 o 
   6  12   4      434.27      482.60     30.12 o 
   7  12   4       65.73       50.98     16.83 o 
   8  12   4      275.46      294.02     29.21 o 
   9  12   4       39.15       86.35     21.82 o 
  10  12   4       68.43       69.81     22.37 o 
 -10  13   4      300.49      288.57     29.68 o 
  -9  13   4      165.97      183.66     23.75 o 
  -8  13   4      464.55      446.34     29.56 o 
  -7  13   4        1.85       -1.06     18.64 o 
  -6  13   4       34.28       29.26     13.59 o 
  -5  13   4      200.79      206.85     18.50 o 
  -4  13   4     1452.08     1452.46     55.58 o 
  -3  13   4     1070.52      953.51     33.29 o 
  -2  13   4       41.65       44.15     12.44 o 
  -1  13   4       16.68       13.39      9.27 o 
   0  13   4      517.77      554.21     20.94 o 
   1  13   4      325.26      286.27     15.12 o 
   2  13   4     1891.40     1838.39     54.45 o 
   3  13   4       33.46       59.70     11.48 o 
   4  13   4       16.24       23.86     21.27 o 
   5  13   4       25.09       17.58     13.34 o 
   6  13   4     1763.95     1940.40     88.61 o 
   7  13   4        1.50       -6.41     15.26 o 
   8  13   4      219.36      296.41     29.73 o 
   9  13   4       89.35       89.17     21.26 o 
  10  13   4       10.30       -4.38     27.38 o 
 -10  14   4       37.55       11.98     19.38 o 
  -9  14   4      348.65      351.61     41.29 o 
  -8  14   4      120.51      110.44     30.94 o 
  -7  14   4     1323.26     1447.80     58.39 o 
  -6  14   4     1357.58     1393.13     74.61 o 
  -5  14   4      164.12      140.66     16.54 o 
  -4  14   4      196.32      184.62     17.62 o 
  -3  14   4        0.07      -11.56     11.56 o 
  -2  14   4        4.93       27.56     15.87 o 
  -1  14   4        9.05       -6.38     11.46 o 
   0  14   4      923.01      866.73     30.34 o 
   1  14   4      551.58      524.07     22.87 o 
   2  14   4      178.26      178.23     14.41 o 
   3  14   4     2242.45     2179.39     64.06 o 
   4  14   4       15.90       -2.77     10.99 o 
   5  14   4      828.74      922.04     45.03 o 
   6  14   4        2.88       -3.17     13.94 o 
   7  14   4      479.64      548.21     43.26 o 
   8  14   4       98.21      143.39     24.21 o 
   9  14   4        0.48      -20.02     29.57 o 
  10  14   4       37.93       51.55     24.09 o 
 -10  15   4        1.20        3.73     19.89 o 
  -9  15   4       14.43       30.85     18.66 o 
  -8  15   4       52.84       60.69     23.86 o 
  -7  15   4       29.16        6.50     15.40 o 
  -6  15   4       10.06       24.21     15.18 o 
  -5  15   4      433.45      386.86     27.98 o 
  -4  15   4       45.58       57.60     13.94 o 
  -3  15   4      106.29       52.45     14.07 o 
  -2  15   4     1341.68     1420.16     61.50 o 
  -1  15   4     3969.71     4026.53    121.51 o 
   0  15   4      258.25      244.75     16.77 o 
   1  15   4      817.00      811.06     29.99 o 
   2  15   4       35.42       42.65     11.83 o 
   3  15   4      163.66      163.77     14.97 o 
   4  15   4      360.76      330.11     28.14 o 
   5  15   4        8.45        2.39     14.47 o 
   6  15   4       17.62       32.64     42.17 o 
   7  15   4        7.47        4.21     16.80 o 
   8  15   4       21.49      -10.50     18.39 o 
   9  15   4       38.17       72.43     22.62 o 
  -9  16   4      414.53      458.46     44.42 o 
  -8  16   4        7.50      -13.02     22.74 o 
  -7  16   4       81.89       81.10     19.07 o 
  -6  16   4       40.57       72.47     23.08 o 
  -5  16   4      465.09      405.93     27.07 o 
  -4  16   4      368.70      326.99     24.08 o 
  -3  16   4      675.07      674.46     34.06 o 
  -2  16   4       13.05       63.87     63.33 o 
  -1  16   4        0.71       -1.15     17.70 o 
   0  16   4       84.60       79.08     12.38 o 
   1  16   4      494.71      450.04     22.45 o 
   2  16   4      249.88      263.84     18.28 o 
   3  16   4     2581.37     2634.06     80.62 o 
   4  16   4      116.79      107.63     20.21 o 
   5  16   4      313.36      356.75     28.32 o 
   6  16   4      131.25      158.64     23.16 o 
   7  16   4      435.97      506.53     41.62 o 
   8  16   4      129.94      113.00     23.16 o 
   9  16   4       56.49       31.51     22.62 o 
  -9  17   4        6.33       -2.70     18.16 o 
  -8  17   4       95.79       72.37     27.90 o 
  -7  17   4       21.49       51.65     18.20 o 
  -6  17   4      533.69      534.66     48.58 o 
  -5  17   4      570.62      656.93     38.41 o 
  -4  17   4       66.19       48.25     15.69 o 
  -3  17   4      620.70      617.79     35.44 o 
  -2  17   4       43.33       44.24     23.30 o 
  -1  17   4      208.56      168.89     16.11 o 
   0  17   4       48.80       17.48     14.79 o 
   1  17   4      216.53      215.37     20.11 o 
   2  17   4     1978.98     2016.10     69.71 o 
   3  17   4      142.23      131.93     16.50 o 
   4  17   4      323.23      362.91     28.08 o 
   5  17   4       98.57       82.74     18.71 o 
   6  17   4       24.71       25.94     16.00 o 
   7  17   4        8.61        7.60     18.15 o 
   8  17   4       78.20       62.27     21.03 o 
  -8  18   4       75.73      105.06     21.89 o 
  -7  18   4        2.42      -15.75     15.75 o 
  -6  18   4      103.66      105.42     20.78 o 
  -5  18   4      234.40      211.12     23.83 o 
  -4  18   4       62.48       17.54     16.14 o 
  -3  18   4        7.26        1.40     14.49 o 
  -2  18   4      845.23      917.83     71.19 o 
  -1  18   4       40.12       27.39     24.34 o 
   0  18   4      451.30      418.51     25.39 o 
   1  18   4       57.23       41.39     13.50 o 
   2  18   4      254.80      256.53     24.26 o 
   3  18   4       24.81       27.97     13.68 o 
   4  18   4        4.54       11.30     22.54 o 
   5  18   4       62.28       41.15     16.88 o 
   6  18   4       42.71       23.88     21.90 o 
   7  18   4       32.65       38.27     19.74 o 
   8  18   4       22.16        0.94     20.78 o 
  -8  19   4      117.40      125.83     23.46 o 
  -7  19   4       74.53       51.26     20.21 o 
  -6  19   4      321.22      335.78     30.59 o 
  -5  19   4      168.30      194.71     24.10 o 
  -4  19   4       53.59        1.89     22.53 o 
  -3  19   4       22.70       24.66     16.09 o 
  -2  19   4      175.43      164.24     32.40 o 
  -1  19   4      171.41      167.74     19.18 o 
   0  19   4      220.26      206.46     19.57 o 
   1  19   4       48.53       45.43     14.87 o 
   2  19   4      862.52      982.72     43.16 o 
   3  19   4        3.33      -12.51     13.88 o 
   4  19   4      225.65      234.65     24.88 o 
   5  19   4       20.16       24.84     19.70 o 
   6  19   4       81.20       86.16     23.55 o 
   7  19   4        8.52        4.13     20.25 o 
  -7  20   4       69.89       71.53     21.50 o 
  -6  20   4       55.47       58.30     28.59 o 
  -5  20   4      335.32      356.24     30.88 o 
  -4  20   4       89.72       85.39     19.94 o 
  -3  20   4        1.92       -8.94     15.88 o 
  -2  20   4       98.07      103.22     32.12 o 
  -1  20   4      144.98      141.88     18.67 o 
   0  20   4      305.75      335.59     28.45 o 
   1  20   4      410.36      431.92     32.09 o 
   2  20   4      150.28      137.86     21.66 o 
   3  20   4      622.60      657.23     40.92 o 
   4  20   4       34.46       28.61     17.78 o 
   5  20   4       12.83       -5.79     18.40 o 
   6  20   4       14.96       16.91     20.23 o 
   7  20   4       35.81       60.78     22.62 o 
  -6  21   4        1.79      -15.07     45.11 o 
  -5  21   4       25.91       -8.37     16.52 o 
  -4  21   4        2.73        8.13     16.98 o 
  -3  21   4      253.02      254.42     27.39 o 
  -2  21   4       21.16        9.17     16.84 o 
  -1  21   4      419.86      503.08     69.27 o 
   0  21   4       26.72       44.07     16.38 o 
   1  21   4      328.16      316.49     31.94 o 
   2  21   4       17.60        4.47     14.73 o 
   3  21   4       32.06       51.39     19.46 o 
   4  21   4       39.70       30.91     20.53 o 
   5  21   4       27.21       22.53     20.23 o 
   6  21   4        7.06       23.65     19.85 o 
  -5  22   4      100.79      110.36     23.23 o 
  -4  22   4       60.14       13.89     20.05 o 
  -3  22   4        0.02       -7.78     17.58 o 
  -2  22   4       12.18       14.64     19.44 o 
  -1  22   4        0.26      -10.02     35.40 o 
   0  22   4        0.39      -17.62     29.41 o 
   1  22   4      298.55      357.47     27.24 o 
   2  22   4       14.75        1.79     15.69 o 
   3  22   4        6.97       37.87     19.98 o 
   4  22   4        0.06      -13.49     19.20 o 
   5  22   4       40.53       53.81     21.68 o 
  -4  23   4       40.85       60.90     21.10 o 
  -3  23   4       38.19       28.95     19.32 o 
  -2  23   4        1.54       -2.23     14.86 o 
  -1  23   4       55.95       56.74     25.51 o 
   0  23   4       63.06      100.47     22.99 o 
   1  23   4        1.46       -7.92     17.54 o 
   2  23   4       32.94       30.61     20.74 o 
   3  23   4       49.48       32.86     25.19 o 
   4  23   4        1.46       10.95     25.19 o 
  -3  24   4        0.88       15.36     15.46 o 
  -2  24   4      243.04      269.25     24.54 o 
  -1  24   4        1.90       17.60     21.01 o 
   0  24   4      229.77      259.84     67.70 o 
   1  24   4       40.87       58.00     24.31 o 
   2  24   4       80.10       76.23     23.69 o 
 -11   0   5     1069.34     1136.37    150.04 o 
  -9   0   5      649.80      725.90     48.63 o 
  -7   0   5     1621.53     2128.58     90.12 o 
  -5   0   5     1003.58     3696.31    272.71 o 
  -3   0   5     3430.79     3439.08    175.78 o 
   1   0   5     2546.86     2504.31     68.13 o 
   3   0   5    29374.97    44305.90   2102.95 o 
   5   0   5    10501.78    10743.33    648.91 o 
   7   0   5      148.21      118.01     19.52 o 
   9   0   5      696.18      755.69     61.33 o 
  11   0   5      311.44      245.33     39.43 o 
 -12   1   5        0.25       16.29     18.81 o 
 -11   1   5       52.36        8.37     23.24 o 
 -10   1   5       19.14       17.09     15.85 o 
  -9   1   5      135.38      161.97     18.36 o 
  -8   1   5      509.56      492.09     25.96 o 
  -7   1   5     3547.16     3564.98    105.70 o 
  -6   1   5        2.27      -16.21     16.21 o 
  -5   1   5    13443.98    13817.22    343.96 o 
  -4   1   5      791.57      732.92     28.57 o 
  -3   1   5      292.02      294.61     12.97 o 
  -2   1   5     1000.51     1006.33     38.52 o 
  -1   1   5      350.64      329.42     14.31 o 
   0   1   5     3908.90     4199.02    129.28 o 
   1   1   5     2351.57     2312.33     43.67 o 
   2   1   5     3723.38     4217.63    121.25 o 
   3   1   5    10128.68    14737.00    599.62 o 
   4   1   5      188.70      198.47     16.95 o 
   5   1   5     2379.47     2078.29     76.90 o 
   6   1   5      152.65      134.12     18.21 o 
   7   1   5       30.09        0.64     14.11 o 
   8   1   5      386.14      382.91     26.24 o 
   9   1   5       42.69       36.69     16.26 o 
  10   1   5       52.29       25.19     18.59 o 
  11   1   5       19.03       -1.05     17.41 o 
  12   1   5      175.55      208.70     38.88 o 
 -12   2   5        1.42       -0.11     18.86 o 
 -11   2   5        1.07      -16.44     16.44 o 
 -10   2   5      845.81      809.14     52.96 o 
  -9   2   5      147.45      119.37     16.82 o 
  -8   2   5       11.87       34.18     11.71 o 
  -7   2   5       53.00       55.19     13.05 o 
  -6   2   5     6007.09     6299.69    166.27 o 
  -5   2   5        0.76       22.38      6.17 o 
  -4   2   5     6467.95     6975.95    174.49 o 
  -3   2   5     1703.60     1679.62     49.72 o 
  -2   2   5     1057.95     1091.97     78.75 o 
  -1   2   5      340.24      353.78     13.50 o 
   0   2   5      384.19      435.15     27.10 o 
   1   2   5     2784.25     2795.67     49.17 o 
   2   2   5     1290.23     1400.58     50.00 o 
   3   2   5       13.38        1.43      6.81 o 
   4   2   5     2674.69     3401.22    152.00 o 
   5   2   5     1067.80     1179.50    150.02 o 
   6   2   5      787.11      800.54     54.78 o 
   7   2   5      391.50      373.40     20.79 o 
   8   2   5        3.63      -12.96     18.81 o 
   9   2   5       32.62       11.68     26.28 o 
  10   2   5      377.49      381.76     56.95 o 
  11   2   5       50.27       89.09     61.88 o 
  12   2   5        1.17      -19.04     19.96 o 
 -12   3   5      443.88      492.82     42.67 o 
 -11   3   5        9.82      -12.71     21.06 o 
 -10   3   5      317.47      351.36     25.78 o 
  -9   3   5      329.16      295.74     22.53 o 
  -8   3   5      146.77      134.38     15.36 o 
  -7   3   5       22.86       33.22     10.44 o 
  -6   3   5     1584.01     1715.44     63.53 o 
  -5   3   5      841.61      793.34     28.32 o 
  -4   3   5     1238.71     1220.33     38.00 o 
  -3   3   5       10.21        6.05     10.53 o 
  -2   3   5     2747.04     2661.23     72.24 o 
  -1   3   5     7002.71     7372.23    196.71 o 
   0   3   5     2142.54     1889.26     46.80 o 
   1   3   5     1737.60     1676.09     33.72 o 
   2   3   5    11039.78    11216.39    279.60 o 
   3   3   5     1444.93     1512.75     65.84 o 
   4   3   5     8004.37     8794.67    308.90 o 
   5   3   5     1173.69     1152.97     51.67 o 
   6   3   5      152.21      141.12     23.67 o 
   7   3   5        8.21        7.02     23.15 o 
   8   3   5      764.46      757.83     46.96 o 
   9   3   5      143.40      148.39     20.51 o 
  10   3   5      260.84      333.88     30.95 o 
  11   3   5       36.57      -10.10     17.10 o 
  12   3   5       89.96       47.09     23.23 o 
 -12   4   5        1.89       21.29     27.51 o 
 -11   4   5      197.26      170.84     22.47 o 
 -10   4   5       29.60       14.77     15.87 o 
  -9   4   5      352.88      353.01     24.35 o 
  -8   4   5       33.44       33.02     12.10 o 
  -7   4   5      494.03      460.02     24.10 o 
  -6   4   5     1178.05     1241.57     46.51 o 
  -5   4   5       71.67       77.43      9.06 o 
  -4   4   5      204.52      188.09     11.78 o 
  -3   4   5     5133.85     5362.45    126.23 o 
  -2   4   5     2922.42     2987.73     81.59 o 
  -1   4   5    18820.06    19655.20    522.00 o 
   0   4   5       73.62       68.25      4.60 o 
   1   4   5     2373.56     2490.71     57.15 o 
   2   4   5       20.86        4.64      4.43 o 
   3   4   5     5401.92     6127.29    187.91 o 
   4   4   5     1867.94     1766.94     66.81 o 
   5   4   5       83.84       71.83     17.09 o 
   6   4   5      256.60      274.30     22.12 o 
   7   4   5      691.89      572.75     33.30 o 
   8   4   5      541.47      561.73     71.96 o 
   9   4   5        0.84       -4.50     14.47 o 
  10   4   5      410.70      381.50     32.42 o 
  11   4   5        3.28       21.90     31.76 o 
  12   4   5       23.04       14.05     20.51 o 
 -12   5   5        8.31        3.81     18.26 o 
 -11   5   5      173.63      230.13     24.10 o 
 -10   5   5      178.57      190.14     21.22 o 
  -9   5   5      849.01      871.01     39.22 o 
  -8   5   5      114.12      145.88     28.45 o 
  -7   5   5      120.46      124.37     14.04 o 
  -6   5   5      372.83      393.43     19.42 o 
  -5   5   5      338.17      332.56     16.34 o 
  -4   5   5     5901.93     5992.82    169.14 o 
  -3   5   5     1005.55     1036.10     38.78 o 
  -2   5   5     9142.60     9407.81    251.54 o 
  -1   5   5     5927.21     6623.42    143.35 o 
   0   5   5     1592.72     1502.26     35.52 o 
   1   5   5     2546.23     2778.57     67.13 o 
   2   5   5     2911.59     2977.25     74.76 o 
   3   5   5      218.45      230.32     19.00 o 
   4   5   5       78.73       80.68      8.56 o 
   5   5   5     2873.82     2888.43     87.32 o 
   6   5   5      358.73      263.68     25.18 o 
   7   5   5     1994.23     2231.51    119.11 o 
   8   5   5      190.24      141.21     18.73 o 
   9   5   5      386.75      325.13     28.62 o 
  10   5   5       15.62      -18.98     28.48 o 
  11   5   5       28.22       76.98     35.59 o 
 -12   6   5       35.89       81.72     21.74 o 
 -11   6   5      670.22      756.55     41.03 o 
 -10   6   5       55.78       79.83     29.88 o 
  -9   6   5      326.99      353.99     24.77 o 
  -8   6   5      537.45      582.16     29.46 o 
  -7   6   5       28.78       24.85     10.74 o 
  -6   6   5      293.61      267.61     16.18 o 
  -5   6   5     1416.80     1425.20     46.78 o 
  -4   6   5     1193.48     1157.02     37.62 o 
  -3   6   5     1883.17     1841.30     51.24 o 
  -2   6   5     1134.13     1264.87     36.33 o 
  -1   6   5     2476.22     2369.63     61.37 o 
   0   6   5      310.33      361.86     14.45 o 
   1   6   5     6152.39     5908.55    122.29 o 
   2   6   5     8880.32     9871.50    218.98 o 
   3   6   5     2160.31     2152.02    103.84 o 
   4   6   5       85.74      108.15     15.57 o 
   5   6   5        8.45       20.31     11.44 o 
   6   6   5      796.45      845.31     32.98 o 
   7   6   5       53.10       55.05     18.89 o 
   8   6   5      389.29      368.03     28.97 o 
   9   6   5      336.08      291.23     29.02 o 
  10   6   5        7.45        0.73     26.83 o 
  11   6   5      112.53      129.07     24.16 o 
 -12   7   5        2.37       13.84     21.03 o 
 -11   7   5      102.75      118.58     21.45 o 
 -10   7   5        6.97       -9.83     21.66 o 
  -9   7   5      461.39      478.51     28.93 o 
  -8   7   5      254.73      254.72     20.39 o 
  -7   7   5       44.35       43.62     12.49 o 
  -6   7   5      725.63      667.34     26.93 o 
  -5   7   5      175.67      161.34     11.79 o 
  -4   7   5      366.24      341.90     15.78 o 
  -3   7   5      206.77      173.56     12.42 o 
  -2   7   5       58.65       14.78      9.93 o 
  -1   7   5     2825.34     2778.13     68.01 o 
   0   7   5      449.36      389.14     12.19 o 
   1   7   5       13.59        5.53      4.82 o 
   2   7   5        8.54       16.88      5.50 o 
   3   7   5        2.23       -3.44      6.12 o 
   4   7   5        9.85       13.84     11.98 o 
   5   7   5     3070.35     3038.47    101.14 o 
   6   7   5      159.21      174.71     31.31 o 
   7   7   5     2358.52     2326.63     95.32 o 
   8   7   5        1.00      -12.89     12.89 o 
   9   7   5      574.76      573.69     43.26 o 
  10   7   5       19.46      -16.43     18.07 o 
  11   7   5       92.61      100.17     23.67 o 
 -11   8   5       62.85       87.11     20.88 o 
 -10   8   5      309.92      371.13     27.76 o 
  -9   8   5      328.93      322.38     29.20 o 
  -8   8   5      264.14      295.49     22.10 o 
  -7   8   5      460.14      514.45     41.10 o 
  -6   8   5      223.51      196.41     15.47 o 
  -5   8   5      445.25      460.09     19.92 o 
  -4   8   5      811.55      827.62     29.47 o 
  -3   8   5    16747.60    17082.28    412.88 o 
  -2   8   5     4256.93     4290.86    119.30 o 
  -1   8   5    13443.20    14029.19    311.24 o 
   0   8   5     2326.76     2253.25     56.74 o 
   1   8   5      261.26      297.12     12.62 o 
   2   8   5       27.49       23.25      6.34 o 
   3   8   5       73.53       81.63     20.00 o 
   4   8   5       80.23       65.72     12.16 o 
   5   8   5      673.99      680.35     55.59 o 
   6   8   5     2760.01     2773.49    105.93 o 
   7   8   5      119.52       88.04     20.23 o 
   8   8   5      785.93      782.74     54.21 o 
   9   8   5      255.06      179.30     24.31 o 
  10   8   5      158.14      108.13     21.98 o 
  11   8   5       22.62       14.79     26.83 o 
 -11   9   5      188.46      207.58     24.43 o 
 -10   9   5      253.92      211.91     23.20 o 
  -9   9   5       51.99       28.49     15.51 o 
  -8   9   5       86.36       60.29     15.38 o 
  -7   9   5        7.29        2.59     11.09 o 
  -6   9   5      165.92      142.21     14.68 o 
  -5   9   5       31.09       26.92      8.98 o 
  -4   9   5     2993.00     3127.51     86.74 o 
  -3   9   5     2409.40     2632.91     77.69 o 
  -2   9   5       22.83      -13.55     13.55 o 
  -1   9   5     1084.27     1159.24     34.62 o 
   0   9   5     7426.24     7495.12    178.29 o 
   1   9   5     1327.20     1299.15     36.33 o 
   2   9   5     7346.08     7012.80    176.81 o 
   3   9   5       35.59       23.30      8.52 o 
   4   9   5      265.39      253.73     15.56 o 
   5   9   5        4.02       -3.83     16.76 o 
   6   9   5        5.47       -7.62     11.22 o 
   7   9   5       37.23       33.49     15.44 o 
   8   9   5      340.71      336.51     73.93 o 
   9   9   5      401.81      450.00     35.40 o 
  10   9   5      123.84      106.43     26.28 o 
  11   9   5        0.57      -19.18     19.18 o 
 -11  10   5       18.66      -10.19     21.86 o 
 -10  10   5      641.19      773.12     40.86 o 
  -9  10   5      121.79      123.68     19.03 o 
  -8  10   5      795.69      884.36     39.67 o 
  -7  10   5      142.73      150.77     17.01 o 
  -6  10   5     1041.23     1046.70     41.64 o 
  -5  10   5      159.78      169.77     15.01 o 
  -4  10   5     2249.51     2399.45     68.83 o 
  -3  10   5     1709.19     1879.23     59.72 o 
  -2  10   5        6.39      -10.33     10.33 o 
  -1  10   5      269.16      252.75     13.70 o 
   0  10   5       11.70       13.22      9.05 o 
   1  10   5      118.35      118.01      9.73 o 
   2  10   5       69.03       40.95     10.14 o 
   3  10   5      162.69      134.26     10.75 o 
   4  10   5      458.64      463.44     21.21 o 
   5  10   5      271.98      246.18     22.83 o 
   6  10   5      755.14      734.67     35.14 o 
   7  10   5       28.05      -13.01     14.79 o 
   8  10   5      451.03      425.57     59.69 o 
   9  10   5       21.34        3.54     16.53 o 
  10  10   5       38.40        2.50     18.68 o 
  11  10   5       42.34       49.62     36.14 o 
 -11  11   5        2.75       27.38     19.41 o 
 -10  11   5        7.15       -2.98     17.27 o 
  -9  11   5       32.72       49.46     20.08 o 
  -8  11   5       27.21       18.06     15.05 o 
  -7  11   5     1542.14     1752.81     73.17 o 
  -6  11   5      166.13      135.44     20.08 o 
  -5  11   5     3787.66     3647.50    119.22 o 
  -4  11   5      186.67      176.72     14.29 o 
  -3  11   5       19.88       11.78     12.80 o 
  -2  11   5     4571.67     4645.23    142.69 o 
  -1  11   5      576.05      569.32     22.76 o 
   0  11   5     1243.17     1221.57     35.09 o 
   1  11   5      457.13      441.09     23.63 o 
   2  11   5      560.99      574.03     26.37 o 
   3  11   5     1837.63     1742.61     51.50 o 
   4  11   5       64.50       53.24     11.54 o 
   5  11   5      565.85      561.88     29.15 o 
   6  11   5      336.24      340.86     26.14 o 
   7  11   5       96.88       82.90     17.36 o 
   8  11   5       72.79       19.03     29.02 o 
   9  11   5        5.29       -9.74     17.61 o 
  10  11   5        4.63       -4.67     18.87 o 
 -10  12   5       82.42       90.23     21.15 o 
  -9  12   5        0.83      -15.45     15.45 o 
  -8  12   5       98.48       83.42     17.54 o 
  -7  12   5       68.21       59.72     15.20 o 
  -6  12   5        6.73       -4.95     11.40 o 
  -5  12   5      536.92      550.64     28.76 o 
  -4  12   5      866.14      875.54     34.31 o 
  -3  12   5       74.01       48.99     13.75 o 
  -2  12   5      288.63      313.36     21.99 o 
  -1  12   5      432.33      373.52     19.29 o 
   0  12   5      168.65      176.17     11.90 o 
   1  12   5     3727.03     3739.02    106.46 o 
   2  12   5      104.00      101.80     11.09 o 
   3  12   5     2100.36     1996.24     62.02 o 
   4  12   5      127.82       88.52     21.81 o 
   5  12   5     1854.80     1782.68     66.79 o 
   6  12   5        0.15      -16.79     24.09 o 
   7  12   5       45.37       41.75     17.52 o 
   8  12   5       51.46       77.95     20.74 o 
   9  12   5      171.15      200.48     40.52 o 
  10  12   5       35.58       55.55     22.30 o 
 -10  13   5      133.14      150.69     31.86 o 
  -9  13   5      157.11      173.50     24.63 o 
  -8  13   5      148.89      163.76     20.15 o 
  -7  13   5     1806.28     1881.81    119.19 o 
  -6  13   5        0.66        4.70     12.35 o 
  -5  13   5      979.22     1011.84     42.54 o 
  -4  13   5      278.57      266.65     20.19 o 
  -3  13   5      678.95      710.09     42.20 o 
  -2  13   5      659.19      710.03     33.13 o 
  -1  13   5       39.67       25.09     10.43 o 
   0  13   5       19.81        5.54      8.25 o 
   1  13   5      217.60      187.41     12.90 o 
   2  13   5        9.14       -1.30      9.19 o 
   3  13   5      295.97      309.09     18.80 o 
   4  13   5       97.10       92.91     14.35 o 
   5  13   5      173.01      166.48     19.10 o 
   6  13   5        9.00       13.47     15.26 o 
   7  13   5      296.62      308.10     28.85 o 
   8  13   5       66.89       38.33     19.65 o 
   9  13   5       62.92       25.02     19.99 o 
  10  13   5        1.20      -19.71     19.71 o 
 -10  14   5       48.46       40.40     20.62 o 
  -9  14   5        0.72      -15.86     15.86 o 
  -8  14   5       96.14       90.41     25.31 o 
  -7  14   5        0.49        5.62     14.77 o 
  -6  14   5     1857.48     1959.88     73.56 o 
  -5  14   5       97.73       89.62     15.03 o 
  -4  14   5       18.25       11.04     11.10 o 
  -3  14   5      247.83      229.93     27.42 o 
  -2  14   5      732.40      740.80     47.09 o 
  -1  14   5      101.98       90.04     14.07 o 
   0  14   5     1028.33     1025.65     34.31 o 
   1  14   5     2681.42     2642.56     73.75 o 
   2  14   5     1486.03     1443.81     45.63 o 
   3  14   5      123.25      100.73     13.42 o 
   4  14   5      129.18      139.92     18.07 o 
   5  14   5       41.59       47.92     15.26 o 
   6  14   5      111.87       99.80     18.87 o 
   7  14   5      182.97      194.49     37.78 o 
   8  14   5      490.21      563.00     41.17 o 
   9  14   5       10.21        7.85     35.59 o 
  -9  15   5       29.83       -6.90     17.46 o 
  -8  15   5        0.52        5.30     16.87 o 
  -7  15   5      171.28      192.43     21.93 o 
  -6  15   5       47.44       70.23     21.18 o 
  -5  15   5       22.80      -12.84     12.84 o 
  -4  15   5       50.63       28.32     13.27 o 
  -3  15   5       38.92       23.03     15.32 o 
  -2  15   5        5.73      -20.05     22.90 o 
  -1  15   5      255.05      238.98     19.94 o 
   0  15   5      543.58      546.99     25.56 o 
   1  15   5     1352.86     1385.57     58.69 o 
   2  15   5      550.42      492.84     25.00 o 
   3  15   5      142.29      147.63     20.57 o 
   4  15   5     1094.25     1101.09     56.39 o 
   5  15   5       24.10       17.74     15.43 o 
   6  15   5      181.56      214.57     24.95 o 
   7  15   5        2.97        6.24     27.93 o 
   8  15   5      153.64      201.30     26.31 o 
   9  15   5        3.79       15.50     40.52 o 
  -9  16   5      202.30      228.88     38.98 o 
  -8  16   5      220.07      201.51     24.75 o 
  -7  16   5      180.00      181.97     25.08 o 
  -6  16   5      599.57      552.64     33.01 o 
  -5  16   5      142.74      115.46     17.61 o 
  -4  16   5      585.17      661.56     34.30 o 
  -3  16   5      152.24      130.53     17.35 o 
  -2  16   5      240.92      210.40     38.69 o 
  -1  16   5     1007.20      951.72     48.37 o 
   0  16   5       72.13       72.18     12.80 o 
   1  16   5      703.05      701.37     30.25 o 
   2  16   5      750.28      781.26     40.45 o 
   3  16   5      367.88      318.86     22.07 o 
   4  16   5      411.15      421.67     29.36 o 
   5  16   5       45.69       32.40     27.38 o 
   6  16   5      531.86      554.54     38.96 o 
   7  16   5      116.82      105.38     57.50 o 
   8  16   5       91.71      109.27     24.64 o 
   9  16   5       13.71       53.96     21.90 o 
  -9  17   5       84.43       80.52     21.59 o 
  -8  17   5      124.02      157.40     24.21 o 
  -7  17   5       98.76      171.94     36.91 o 
  -6  17   5       59.37       73.42     18.16 o 
  -5  17   5      145.09      134.41     23.87 o 
  -4  17   5      229.64      236.44     22.67 o 
  -3  17   5        1.70       21.44     14.09 o 
  -2  17   5      302.14      250.19     51.23 o 
  -1  17   5      248.23      249.95     25.77 o 
   0  17   5      303.06      268.02     19.57 o 
   1  17   5        1.00      -10.62     10.62 o 
   2  17   5      111.01      124.75     15.96 o 
   3  17   5       39.75       32.08     13.26 o 
   4  17   5      151.25      165.06     21.34 o 
   5  17   5      209.26      158.61     36.19 o 
   6  17   5       67.02       60.33     19.36 o 
   7  17   5      159.20      185.00     26.19 o 
   8  17   5        1.87       -1.26     29.57 o 
  -8  18   5        8.22        8.22     17.77 o 
  -7  18   5      101.55       72.00     19.43 o 
  -6  18   5       28.54       52.25     18.40 o 
  -5  18   5      108.60      132.09     20.08 o 
  -4  18   5       29.59       -1.27     14.17 o 
  -3  18   5      294.99      327.46     26.90 o 
  -2  18   5       64.86      117.54     32.96 o 
  -1  18   5     1208.67     1133.89     49.54 o 
   0  18   5        8.07      -11.86     11.86 o 
   1  18   5     1001.75     1010.30     58.33 o 
   2  18   5      127.58      113.08     16.66 o 
   3  18   5       63.96       56.39     15.37 o 
   4  18   5       35.45       36.36     17.30 o 
   5  18   5       36.43       56.62     18.25 o 
   6  18   5       91.11      106.05     21.58 o 
   7  18   5       68.70       59.81     22.37 o 
   8  18   5        3.97      -18.39     18.39 o 
  -7  19   5       11.45       -5.66     18.21 o 
  -6  19   5       82.14       90.81     20.42 o 
  -5  19   5      122.19      108.27     21.01 o 
  -4  19   5       18.97      -15.85     15.85 o 
  -3  19   5        4.57       10.31     18.18 o 
  -2  19   5      124.84      124.88     28.66 o 
  -1  19   5      207.84      179.54     22.76 o 
   0  19   5      309.31      345.31     24.09 o 
   1  19   5        0.09      -12.87     12.87 o 
   2  19   5       18.68       11.93     13.90 o 
   3  19   5       64.50       38.21     15.65 o 
   4  19   5       39.23       49.36     20.67 o 
   5  19   5      147.77      207.09     25.03 o 
   6  19   5        3.34       24.29     19.46 o 
   7  19   5      332.58      371.77     44.36 o 
  -7  20   5        1.06       -9.35     18.09 o 
  -6  20   5      100.54       99.06     21.64 o 
  -5  20   5       13.03       61.31     18.23 o 
  -4  20   5      117.52      122.75     31.00 o 
  -3  20   5      320.96      368.73     45.52 o 
  -2  20   5       63.96       87.01     19.87 o 
  -1  20   5      569.84      588.89     39.42 o 
   0  20   5       81.89       52.73     19.01 o 
   1  20   5      181.06      197.24     20.53 o 
   2  20   5       73.52       41.73     15.01 o 
   3  20   5        1.79        3.16     18.65 o 
   4  20   5       39.59        9.02     25.87 o 
   5  20   5        9.93       36.04     18.59 o 
   6  20   5      284.48      322.83     33.94 o 
  -6  21   5        4.26       25.68     22.34 o 
  -5  21   5        4.66      -16.76     16.76 o 
  -4  21   5       12.84       33.76     19.06 o 
  -3  21   5        7.41       -2.45     19.30 o 
  -2  21   5       64.45       92.12     20.96 o 
  -1  21   5       71.35       99.27     21.23 o 
   0  21   5      605.10      707.38     43.01 o 
   1  21   5       68.47       36.17     18.92 o 
   2  21   5      190.38      209.46     26.08 o 
   3  21   5      125.66      115.05     22.22 o 
   4  21   5       51.76       52.55     26.85 o 
   5  21   5       11.97      -17.61     17.61 o 
   6  21   5        2.07       21.90     26.28 o 
  -5  22   5       16.58       24.03     19.08 o 
  -4  22   5        7.92       18.65     21.68 o 
  -3  22   5        0.11       -2.07     14.01 o 
  -2  22   5       20.90       -5.94     13.54 o 
  -1  22   5        0.29        8.47     22.53 o 
   0  22   5       87.69      146.32     24.34 o 
   1  22   5       85.45      106.78     33.69 o 
   2  22   5       35.20       11.68     18.41 o 
   3  22   5        3.95       -4.97     64.62 o 
   4  22   5       20.30       27.38     26.28 o 
   5  22   5        0.34       35.05     27.38 o 
  -4  23   5        3.28        4.87     18.91 o 
  -3  23   5       72.46       87.70     23.55 o 
  -2  23   5      183.48      213.64     21.83 o 
  -1  23   5        4.11       -6.72     26.55 o 
   0  23   5      151.66      184.92     25.97 o 
   1  23   5        4.26       17.93     20.32 o 
   2  23   5        5.54      -18.02     21.83 o 
   3  23   5        9.30      -23.00     23.00 o 
  -2  24   5       22.68       -6.26     16.91 o 
  -1  24   5       78.12       62.00     23.10 o 
   0  24   5        8.08       52.93     22.22 o 
   1  24   5      241.62      272.14     31.69 o 
   2  24   5        0.00      -19.57     19.57 o 
 -12   0   6      323.57      248.44     37.56 o 
 -10   0   6       22.16       22.13     21.27 o 
  -8   0   6     3196.67     3269.83    152.36 o 
  -6   0   6     8013.39     8674.60    321.05 o 
  -4   0   6     4766.90     5852.52    365.25 o 
   0   0   6        8.32        7.39      2.82 o 
   2   0   6    14417.85    14726.62    446.96 o 
   4   0   6     2771.56     4077.87    153.30 o 
   6   0   6      752.59      816.74     77.63 o 
   8   0   6      232.72      189.70     29.16 o 
  10   0   6       34.79       27.38     27.38 o 
 -12   1   6       16.71      -12.73     17.27 o 
 -11   1   6      165.19      181.32     22.94 o 
 -10   1   6      477.70      497.43     41.48 o 
  -9   1   6       58.28       50.14     14.79 o 
  -8   1   6      324.08      322.17     38.94 o 
  -7   1   6      104.78      110.73     12.41 o 
  -6   1   6      791.32      792.31     39.77 o 
  -5   1   6     1066.48     1089.47     41.52 o 
  -4   1   6     3510.88     4134.90    164.56 o 
  -3   1   6      795.36      915.41     55.43 o 
  -2   1   6      379.35      326.37     21.90 o 
  -1   1   6      970.90     1075.89     43.37 o 
   0   1   6      429.76      423.87     15.18 o 
   1   1   6    21842.08    22589.48    450.14 o 
   2   1   6     5223.36     5241.07    106.11 o 
   3   1   6     1205.62     1601.62     98.14 o 
   4   1   6      164.07      195.13     20.70 o 
   5   1   6       14.90       -3.59      8.09 o 
   6   1   6     1119.31     1177.98     80.14 o 
   7   1   6      282.15      303.62     39.20 o 
   8   1   6      584.73      641.18     42.07 o 
   9   1   6      104.13      102.81     26.62 o 
  10   1   6      902.61      855.66     49.95 o 
  11   1   6       25.14        8.97     22.45 o 
 -12   2   6       26.64       17.87     19.27 o 
 -11   2   6       16.15       17.28     17.46 o 
 -10   2   6        7.17        0.83     15.45 o 
  -9   2   6        1.34        4.29     13.21 o 
  -8   2   6      446.13      452.99     24.98 o 
  -7   2   6      327.36      338.42     19.21 o 
  -6   2   6      669.23      615.03     24.12 o 
  -5   2   6     8056.55     8456.70    236.87 o 
  -4   2   6     6289.74     6620.31    177.79 o 
  -3   2   6     7430.54     7684.65    234.69 o 
  -2   2   6      337.82      325.44     37.13 o 
  -1   2   6       10.00       18.63      3.80 o 
   0   2   6     7139.65     7417.18    177.87 o 
   1   2   6      737.10      725.43     23.23 o 
   2   2   6     6050.12     6166.37    137.94 o 
   3   2   6      600.34      627.05     32.19 o 
   4   2   6       84.49       55.14      7.73 o 
   5   2   6      988.90     1142.12     71.92 o 
   6   2   6        0.62       -8.14      8.14 o 
   7   2   6      382.58      474.74     76.04 o 
   8   2   6      606.25      634.35     58.08 o 
   9   2   6      653.74      617.02     39.40 o 
  10   2   6        0.69       -8.66     17.41 o 
  11   2   6      179.74      177.58     25.93 o 
 -12   3   6        0.94      -10.39     19.60 o 
 -11   3   6      480.71      474.63     31.74 o 
 -10   3   6      237.38      220.56     26.21 o 
  -9   3   6     1159.60     1247.24     49.92 o 
  -8   3   6      100.52       88.88     13.59 o 
  -7   3   6      763.98      816.42     31.76 o 
  -6   3   6      168.10      169.45     14.49 o 
  -5   3   6      291.75      302.28     25.19 o 
  -4   3   6      224.48      236.52     14.99 o 
  -3   3   6     1868.07     1842.86     65.50 o 
  -2   3   6    11866.83    12851.35    341.50 o 
  -1   3   6       65.79       46.41      3.18 o 
   0   3   6      124.80      125.71      5.09 o 
   1   3   6     7222.42     7428.70    149.80 o 
   2   3   6     2180.00     2269.32     53.21 o 
   3   3   6     3355.42     3277.75    147.94 o 
   4   3   6      333.81      317.54     29.38 o 
   5   3   6     1701.05     1632.86     63.31 o 
   6   3   6      237.62      245.38     27.85 o 
   7   3   6      477.28      505.95     60.86 o 
   8   3   6       26.88       19.59     13.52 o 
   9   3   6      190.61      180.05     22.66 o 
  10   3   6       27.83       11.86     18.54 o 
  11   3   6       93.44       61.23     23.55 o 
 -12   4   6      233.74      205.01     25.34 o 
 -11   4   6        2.00      -16.52     16.52 o 
 -10   4   6       72.42       35.57     16.02 o 
  -9   4   6        1.21        8.90     14.23 o 
  -8   4   6       38.38       34.48     12.17 o 
  -7   4   6      436.16      405.59     20.92 o 
  -6   4   6        0.95       11.06      9.32 o 
  -5   4   6     2253.13     2494.13     85.75 o 
  -4   4   6       63.14       99.83      8.95 o 
  -3   4   6     1171.10     1143.61     31.35 o 
  -2   4   6     3169.20     3648.06     99.02 o 
  -1   4   6     1536.54     1419.69     40.45 o 
   0   4   6     1267.42     1456.60     41.51 o 
   1   4   6       97.92      128.82      6.74 o 
   2   4   6     1991.03     1941.51     53.99 o 
   3   4   6        9.27       -1.27      5.99 o 
   4   4   6     1875.88     1979.39     75.93 o 
   5   4   6      222.23      215.45     21.03 o 
   6   4   6      516.78      525.43     39.95 o 
   7   4   6     1443.29     1358.91    178.58 o 
   8   4   6       67.94       43.39     15.00 o 
   9   4   6      488.52      539.28     35.75 o 
  10   4   6       20.83       34.84     18.19 o 
  11   4   6       29.02       28.22     32.31 o 
 -12   5   6       31.25        4.64     18.70 o 
 -11   5   6      111.07      114.69     20.93 o 
 -10   5   6        1.31      -10.06     14.76 o 
  -9   5   6      157.90      184.44     19.85 o 
  -8   5   6       30.28       42.98     13.28 o 
  -7   5   6       50.08       39.58     10.72 o 
  -6   5   6     1795.87     1855.84     59.25 o 
  -5   5   6     1305.51     1248.84     72.75 o 
  -4   5   6     5578.73     5524.79    155.73 o 
  -3   5   6      160.90      134.84      8.04 o 
  -2   5   6     1750.53     1765.71     55.99 o 
  -1   5   6     6250.27     6556.72    158.73 o 
   0   5   6     6876.10     7069.64    156.76 o 
   1   5   6      141.70      192.35      7.17 o 
   2   5   6     3038.45     3379.46     84.84 o 
   3   5   6     5807.56     5744.88    178.89 o 
   4   5   6     3773.84     3971.46    115.60 o 
   5   5   6      935.36      981.60     36.23 o 
   6   5   6      249.53      211.73     26.29 o 
   7   5   6      965.79      934.29     70.45 o 
   8   5   6        9.10       10.18     13.20 o 
   9   5   6       94.83       59.33     25.60 o 
  10   5   6      128.53      142.69     51.47 o 
  11   5   6       18.52       19.78     20.51 o 
 -12   6   6       87.05      110.51     23.62 o 
 -11   6   6        9.04       10.32     21.66 o 
 -10   6   6     1833.95     1899.68     71.82 o 
  -9   6   6       21.61       20.28     13.50 o 
  -8   6   6      313.99      323.36     24.66 o 
  -7   6   6      409.64      329.53     20.53 o 
  -6   6   6       22.30       20.54      9.99 o 
  -5   6   6      183.03      202.55     15.31 o 
  -4   6   6        3.96      -12.17     12.17 o 
  -3   6   6      527.77      465.64     21.89 o 
  -2   6   6      489.30      514.84     21.15 o 
  -1   6   6      459.38      505.22     16.75 o 
   0   6   6       15.25        7.06      4.05 o 
   1   6   6     1890.37     1927.31     59.04 o 
   2   6   6     2615.66     2812.28     65.03 o 
   3   6   6      356.21      296.65     13.96 o 
   4   6   6     3634.85     3802.78    120.56 o 
   5   6   6     1310.23     1318.11     45.69 o 
   6   6   6     4620.03     4556.86    164.23 o 
   7   6   6       39.64       37.62     21.18 o 
   8   6   6      559.62      447.92     76.15 o 
   9   6   6       97.14       46.89     18.54 o 
  10   6   6        0.16      -11.65     16.98 o 
  11   6   6       67.97       65.19     34.50 o 
 -11   7   6       52.11       68.27     23.66 o 
 -10   7   6        1.94        6.43     15.62 o 
  -9   7   6       12.59       15.50     14.30 o 
  -8   7   6      447.01      441.51     29.72 o 
  -7   7   6      436.11      431.00     24.08 o 
  -6   7   6      764.24      774.39     30.31 o 
  -5   7   6      375.48      360.71     18.37 o 
  -4   7   6      776.61      671.14     24.82 o 
  -3   7   6     2332.60     2498.60     77.93 o 
  -2   7   6    11184.53    11340.96    251.03 o 
  -1   7   6      495.88      559.16     18.38 o 
   0   7   6      884.68      816.26     24.09 o 
   1   7   6      356.56      341.24     13.02 o 
   2   7   6     1077.77      992.43     27.24 o 
   3   7   6     2545.66     2345.99     62.32 o 
   4   7   6     1564.82     1560.42     48.58 o 
   5   7   6      213.67      215.24     17.47 o 
   6   7   6     1038.95      984.85     42.95 o 
   7   7   6      622.13      662.08     36.68 o 
   8   7   6      164.50      196.93     50.93 o 
   9   7   6        0.41       -3.55     16.21 o 
  10   7   6       10.18        3.77     21.90 o 
  11   7   6       13.32       -0.68     20.42 o 
 -11   8   6       79.79       75.52     20.38 o 
 -10   8   6       45.41       39.37     22.45 o 
  -9   8   6        1.00       -2.50     14.14 o 
  -8   8   6        7.82      -11.86     11.86 o 
  -7   8   6      697.18      724.25     42.68 o 
  -6   8   6      875.97      875.89     33.55 o 
  -5   8   6     1842.22     1776.61     57.56 o 
  -4   8   6      410.18      414.69     19.00 o 
  -3   8   6      107.98       91.39     11.71 o 
  -2   8   6      953.03      997.42     27.58 o 
  -1   8   6     2173.06     2228.39     56.29 o 
   0   8   6      599.10      598.14     21.77 o 
   1   8   6        1.68       10.07      8.25 o 
   2   8   6     6951.92     7264.70    173.01 o 
   3   8   6      338.23      284.79     17.15 o 
   4   8   6     1077.63     1112.63     44.42 o 
   5   8   6      455.72      378.79     22.97 o 
   6   8   6      100.44       81.53     26.45 o 
   7   8   6      724.54      734.75    102.97 o 
   8   8   6      307.00      334.85     43.81 o 
   9   8   6      186.45      205.44     24.95 o 
  10   8   6        1.05       -3.71     17.61 o 
  11   8   6      115.71      143.04     26.51 o 
 -11   9   6      556.07      635.04     39.36 o 
 -10   9   6       32.78       27.01     16.63 o 
  -9   9   6     1168.42     1160.37     48.76 o 
  -8   9   6       18.32        3.59     12.98 o 
  -7   9   6      346.14      291.23     20.82 o 
  -6   9   6      129.15      160.79     18.65 o 
  -5   9   6       67.78       77.50     13.55 o 
  -4   9   6     2083.57     2357.64     67.32 o 
  -3   9   6       72.26       51.88     11.77 o 
  -2   9   6      771.84      700.58     23.71 o 
  -1   9   6     1352.22     1418.69     43.22 o 
   0   9   6        0.33       -6.86      6.86 o 
   1   9   6     5645.40     5793.24    139.20 o 
   2   9   6        5.34       -6.98      6.98 o 
   3   9   6      458.56      459.04     22.86 o 
   4   9   6     1223.67     1215.94     78.33 o 
   5   9   6     4019.48     4341.25    218.43 o 
   6   9   6      156.81      163.28     19.05 o 
   7   9   6       77.22       63.89     32.44 o 
   8   9   6       90.70       80.83     19.31 o 
   9   9   6       20.66       25.10     18.68 o 
  10   9   6        5.48       14.94     18.54 o 
  11   9   6       75.96      142.38     36.14 o 
 -11  10   6       16.71       49.51     21.18 o 
 -10  10   6        0.42      -14.58     14.58 o 
  -9  10   6       15.30       -1.53     14.71 o 
  -8  10   6       54.48       38.38     15.01 o 
  -7  10   6      763.32      784.80     35.66 o 
  -6  10   6      857.97      827.08     35.94 o 
  -5  10   6      786.21      840.72     33.03 o 
  -4  10   6     1033.21     1151.59     40.90 o 
  -3  10   6     3470.10     3634.14    104.90 o 
  -2  10   6     1719.54     1781.53     49.89 o 
  -1  10   6     1456.67     1504.26     43.26 o 
   0  10   6      688.19      677.60     30.77 o 
   1  10   6     1581.56     1696.85     48.79 o 
   2  10   6     3059.13     2979.83     80.19 o 
   3  10   6       97.20       91.01     13.34 o 
   4  10   6     1305.36     1314.59     50.21 o 
   5  10   6     1409.53     1436.94     61.03 o 
   6  10   6      156.19      172.50     34.46 o 
   7  10   6       33.49       36.85     15.43 o 
   8  10   6     1243.23     1282.55     65.00 o 
   9  10   6      214.93      183.22     24.95 o 
  10  10   6        0.02        5.87     19.31 o 
 -11  11   6       43.44       47.24     22.60 o 
 -10  11   6        1.44      -14.93     16.42 o 
  -9  11   6        1.26        6.42     19.29 o 
  -8  11   6      507.70      513.27     29.97 o 
  -7  11   6      164.35      158.00     18.11 o 
  -6  11   6      258.81      206.65     29.56 o 
  -5  11   6       31.43       25.33     11.72 o 
  -4  11   6       47.52       53.86     11.07 o 
  -3  11   6      499.93      500.30     26.77 o 
  -2  11   6     2915.49     2939.93     77.58 o 
  -1  11   6      169.68      157.79     12.50 o 
   0  11   6     1505.30     1530.30     44.66 o 
   1  11   6     1275.84     1268.24     42.04 o 
   2  11   6      492.82      465.48     19.70 o 
   3  11   6     2003.39     1943.30     56.16 o 
   4  11   6      542.87      510.76     32.20 o 
   5  11   6       30.84       47.83     23.32 o 
   6  11   6      229.97      204.81     20.95 o 
   7  11   6       45.30       36.35     16.21 o 
   8  11   6      366.74      337.14     30.41 o 
   9  11   6       78.31       69.65     25.19 o 
  10  11   6      213.34      211.24     35.59 o 
 -10  12   6      198.64      213.73     24.45 o 
  -9  12   6       43.13       51.37     17.29 o 
  -8  12   6      924.87      916.60     43.36 o 
  -7  12   6        0.03      -10.28     13.45 o 
  -6  12   6      959.24      912.24     70.66 o 
  -5  12   6        1.02        1.63     10.89 o 
  -4  12   6     2770.90     2808.04     94.63 o 
  -3  12   6      502.60      448.15     28.93 o 
  -2  12   6      556.03      484.81     21.99 o 
  -1  12   6     1656.74     1579.32     49.79 o 
   0  12   6     3490.85     3520.15     87.85 o 
   1  12   6        9.87        1.20      8.60 o 
   2  12   6     2320.26     2273.94     68.78 o 
   3  12   6      789.51      787.61     30.71 o 
   4  12   6        7.44       15.76     28.04 o 
   5  12   6      453.54      436.47     28.69 o 
   6  12   6     1029.41     1014.21     53.01 o 
   7  12   6       60.90       38.33     17.10 o 
   8  12   6        1.92        4.16     16.57 o 
   9  12   6       29.48       28.43     19.74 o 
  10  12   6        2.34       -2.02     19.96 o 
 -10  13   6      108.16      135.25     28.78 o 
  -9  13   6        8.25       13.80     15.55 o 
  -8  13   6       85.30       84.05     17.85 o 
  -7  13   6      331.42      340.46     26.83 o 
  -6  13   6     1034.43      999.31     42.80 o 
  -5  13   6      112.99       94.62     15.41 o 
  -4  13   6      138.26      167.39     16.92 o 
  -3  13   6      490.67      539.57     37.43 o 
  -2  13   6        3.99      -10.32     10.32 o 
  -1  13   6      297.09      246.44     17.96 o 
   0  13   6     1401.91     1361.49     40.01 o 
   1  13   6     4087.41     4085.14    108.53 o 
   2  13   6     1251.70     1203.72     60.46 o 
   3  13   6      456.21      464.68     29.02 o 
   4  13   6        3.51      -12.01     12.10 o 
   5  13   6       18.91       22.47     27.50 o 
   6  13   6       21.40       -4.72     19.71 o 
   7  13   6        0.94       -1.72     20.26 o 
   8  13   6      477.54      480.03     64.07 o 
   9  13   6        4.74      -15.24     18.39 o 
  10  13   6      148.62      119.38     26.19 o 
 -10  14   6        4.61        6.05     21.81 o 
  -9  14   6       20.53       39.50     18.97 o 
  -8  14   6      146.49      121.31     19.28 o 
  -7  14   6      594.14      584.26     33.67 o 
  -6  14   6        0.29       13.61     18.02 o 
  -5  14   6      915.81      829.17     41.73 o 
  -4  14   6     1104.66     1002.81     41.88 o 
  -3  14   6      430.61      423.41     34.17 o 
  -2  14   6      441.77      445.87     30.04 o 
  -1  14   6      395.89      375.41     33.43 o 
   0  14   6     2457.20     2603.45     77.87 o 
   1  14   6        3.44       -3.82     10.68 o 
   2  14   6      398.16      399.32     22.73 o 
   3  14   6       65.83       52.69     12.44 o 
   4  14   6      208.00      193.82     45.17 o 
   5  14   6        4.63       39.45     15.43 o 
   6  14   6       21.52       26.55     15.75 o 
   7  14   6      337.74      368.77     43.81 o 
   8  14   6        5.64        3.38     18.68 o 
   9  14   6      107.61      127.86     24.64 o 
  -9  15   6      183.53      194.73     25.59 o 
  -8  15   6       13.73       14.75     16.46 o 
  -7  15   6      371.67      380.42     27.65 o 
  -6  15   6        6.17       22.03     18.02 o 
  -5  15   6       10.89        9.78     13.04 o 
  -4  15   6       46.07       45.06     17.39 o 
  -3  15   6      455.46      484.88     38.09 o 
  -2  15   6       47.14       25.57     13.61 o 
  -1  15   6       72.86       67.48     14.44 o 
   0  15   6      165.59      152.95     15.40 o 
   1  15   6      335.23      345.28     20.04 o 
   2  15   6        0.54        1.79     10.42 o 
   3  15   6       16.86        7.32     11.47 o 
   4  15   6      433.17      397.77     28.45 o 
   5  15   6      813.92      823.59     54.76 o 
   6  15   6       73.81       68.65     19.18 o 
   7  15   6       93.82       84.64     20.25 o 
   8  15   6      109.77      115.20     33.40 o 
   9  15   6      128.90      167.91     29.02 o 
  -9  16   6       22.66       12.85     18.00 o 
  -8  16   6        5.03       15.61     21.62 o 
  -7  16   6      134.42      174.16     21.65 o 
  -6  16   6      219.10      203.58     22.26 o 
  -5  16   6      549.32      530.28     31.46 o 
  -4  16   6        0.28      -12.02     12.02 o 
  -3  16   6      706.98      712.00     48.18 o 
  -2  16   6       52.93       26.87     14.84 o 
  -1  16   6     1022.68      975.18     43.01 o 
   0  16   6      386.14      407.63     22.47 o 
   1  16   6      135.12      163.95     15.71 o 
   2  16   6        3.48      -10.89     10.89 o 
   3  16   6       28.55       -0.71     17.67 o 
   4  16   6       79.99       78.06     17.61 o 
   5  16   6      204.28      182.91     30.67 o 
   6  16   6       90.17      124.50     37.78 o 
   7  16   6      530.12      571.91     55.31 o 
   8  16   6       29.24       33.51     32.31 o 
  -8  17   6        0.26        7.05     17.37 o 
  -7  17   6       25.33       36.54     26.49 o 
  -6  17   6       98.24       79.36     18.73 o 
  -5  17   6      362.35      361.62     27.18 o 
  -4  17   6      625.22      581.00     33.30 o 
  -3  17   6      133.40      125.51     23.55 o 
  -2  17   6      738.32      841.91     41.22 o 
  -1  17   6      888.83     1003.24     45.48 o 
   0  17   6      887.13      899.06     35.64 o 
   1  17   6       59.00       71.38     14.04 o 
   2  17   6      178.23      138.49     16.60 o 
   3  17   6        4.52        7.13     17.86 o 
   4  17   6       91.34       92.72     18.48 o 
   5  17   6      396.24      379.12     32.28 o 
   6  17   6      126.12      143.47     23.95 o 
   7  17   6       33.97       25.97     20.25 o 
   8  17   6      100.35      110.52     24.95 o 
  -8  18   6       53.59       37.28     20.26 o 
  -7  18   6       40.16       69.48     24.67 o 
  -6  18   6      111.03       94.23     24.26 o 
  -5  18   6        5.28        9.77     17.32 o 
  -4  18   6       20.34       23.22     15.04 o 
  -3  18   6        0.16       -3.16     14.38 o 
  -2  18   6       56.06       72.38     17.56 o 
  -1  18   6        2.49      -13.41     14.56 o 
   0  18   6      512.73      478.81     31.04 o 
   1  18   6        4.85        9.11     12.74 o 
   2  18   6       37.02       15.45     20.55 o 
   3  18   6        0.26      -12.42     12.42 o 
   4  18   6      519.43      561.01     36.46 o 
   5  18   6        1.40       -0.21     15.93 o 
   6  18   6      563.39      665.67     42.66 o 
   7  18   6        1.39        8.76     18.40 o 
  -7  19   6        8.52       27.75     17.94 o 
  -6  19   6      135.96      163.02     23.51 o 
  -5  19   6       49.12       17.69     21.47 o 
  -4  19   6      214.81      197.21     23.40 o 
  -3  19   6      263.78      257.63     20.72 o 
  -2  19   6     1305.34     1288.98     60.39 o 
  -1  19   6       92.14       91.40     19.33 o 
   0  19   6       14.79       20.80     19.87 o 
   1  19   6      191.83      186.18     22.41 o 
   2  19   6        4.86      -15.71     15.71 o 
   3  19   6       43.83       46.02     15.46 o 
   4  19   6        9.83       -1.60     16.52 o 
   5  19   6       20.22        3.70     25.20 o 
   6  19   6      168.42      178.02     36.69 o 
   7  19   6        0.52       -7.67     26.28 o 
  -6  20   6        0.70      -13.06     18.82 o 
  -5  20   6       91.72       99.30     20.92 o 
  -4  20   6       55.62       76.11     20.78 o 
  -3  20   6      394.53      374.05     28.78 o 
  -2  20   6       67.25       75.06     19.08 o 
  -1  20   6       83.04       85.17     20.00 o 
   0  20   6      156.49      171.59     23.69 o 
   1  20   6        2.61       -1.98     16.10 o 
   2  20   6      139.57      180.28     24.08 o 
   3  20   6        9.71       -1.83     16.84 o 
   4  20   6       30.54       42.45     29.57 o 
   5  20   6       94.39      129.25     28.94 o 
   6  20   6       86.50       63.52     28.48 o 
  -6  21   6       74.37      130.36     50.60 o 
  -5  21   6        4.49        5.29     17.80 o 
  -4  21   6       62.79       67.21     19.73 o 
  -3  21   6       88.11       73.99     16.01 o 
  -2  21   6        5.81        3.28     18.33 o 
  -1  21   6        2.12       -7.23     16.42 o 
   0  21   6        4.10       -4.95     17.00 o 
   1  21   6      415.73      396.17     32.39 o 
   2  21   6       69.51       83.68     21.32 o 
   3  21   6        6.85       17.88     26.28 o 
   4  21   6       11.87       -1.75     22.13 o 
   5  21   6      191.73      243.14     40.52 o 
  -5  22   6       43.87       57.95     20.70 o 
  -4  22   6       88.12      109.31     17.95 o 
  -3  22   6      137.82      170.95     22.61 o 
  -2  22   6       65.40       83.20     30.97 o 
  -1  22   6      252.09      261.49     28.92 o 
   0  22   6        5.70       16.18     19.70 o 
   1  22   6       31.61       41.32     29.76 o 
   2  22   6       10.80       14.57     21.09 o 
   3  22   6       16.75       31.53     23.04 o 
   4  22   6       16.56        1.91     25.74 o 
  -3  23   6        0.23       11.00     14.80 o 
  -2  23   6       59.69       72.69     17.10 o 
  -1  23   6        2.58       12.44     20.41 o 
   0  23   6       64.85       90.64     23.60 o 
   1  23   6      218.18      260.89     29.87 o 
   2  23   6        5.35      -10.46     20.30 o 
   3  23   6       55.39       56.99     26.87 o 
   0  24   6      170.44      237.91     30.16 o 
 -11   0   7        8.22       55.67     25.83 o 
  -9   0   7       62.52       54.56     34.50 o 
  -7   0   7     3341.80     3252.20    128.84 o 
  -5   0   7     1942.10     2542.65    269.42 o 
  -3   0   7     2679.47     3261.52    182.90 o 
   1   0   7        4.59        3.98      8.61 o 
   3   0   7     5661.33     5985.25    270.78 o 
   5   0   7       36.85       21.85     13.08 o 
   7   0   7     2126.89     1982.32    123.76 o 
   9   0   7     1487.39     1654.56    192.76 o 
  11   0   7       99.32       70.09     30.67 o 
 -12   1   7       79.35       78.56     20.86 o 
 -11   1   7       27.28       29.88     18.28 o 
 -10   1   7       62.25       39.57     17.25 o 
  -9   1   7        2.43      -11.90     11.90 o 
  -8   1   7        1.26      -10.44     10.44 o 
  -7   1   7        6.75       18.01     13.86 o 
  -6   1   7       80.50       75.54      8.49 o 
  -5   1   7     3432.22     3590.46    112.38 o 
  -4   1   7      290.13      275.01     18.84 o 
  -3   1   7     6611.97     7041.14    216.18 o 
  -2   1   7        4.73        8.76      5.48 o 
  -1   1   7     6235.78     6623.98    259.82 o 
   0   1   7       69.40      114.06     10.69 o 
   1   1   7     1060.05      918.28     20.69 o 
   2   1   7     2682.06     2755.95     61.79 o 
   3   1   7        2.70        0.96      8.16 o 
   4   1   7     3317.56     4099.84    157.16 o 
   5   1   7      128.35      109.83     16.11 o 
   6   1   7     1902.26     2173.73    135.81 o 
   7   1   7      775.26      818.97     89.63 o 
   8   1   7       98.35      102.90     17.11 o 
   9   1   7      184.35      165.37     23.07 o 
  10   1   7        7.05       -9.31     17.04 o 
  11   1   7       17.28      -14.42     41.62 o 
 -12   2   7       70.83      106.95     23.82 o 
 -11   2   7      591.16      681.65     52.77 o 
 -10   2   7      178.55      195.96     21.30 o 
  -9   2   7       26.37       19.51     17.23 o 
  -8   2   7       17.56       -3.56     11.10 o 
  -7   2   7      310.25      317.62     18.64 o 
  -6   2   7     2216.85     2379.50     78.13 o 
  -5   2   7       64.90       51.94      9.77 o 
  -4   2   7     3282.60     3546.17    110.42 o 
  -3   2   7      110.48       88.71      7.67 o 
  -2   2   7     1731.27     1730.25     65.92 o 
  -1   2   7      235.66      218.72     10.21 o 
   0   2   7     6320.76     6189.92    149.33 o 
   1   2   7     7651.67     8027.77    161.19 o 
   2   2   7     2754.46     2764.96     67.57 o 
   3   2   7       78.76      128.99     11.84 o 
   4   2   7      106.36       90.27      9.62 o 
   5   2   7     2947.32     3615.29    140.65 o 
   6   2   7        0.24      -12.80     12.80 o 
   7   2   7      565.25      791.21    134.35 o 
   8   2   7      177.71      201.41     71.14 o 
   9   2   7      108.37       79.60     19.29 o 
  10   2   7      168.85      183.23     25.16 o 
  11   2   7       20.58       26.82     46.55 o 
 -12   3   7      213.86      204.35     25.49 o 
 -11   3   7        5.87        0.95     16.65 o 
 -10   3   7       22.01       38.26     16.32 o 
  -9   3   7        7.53        3.02     12.56 o 
  -8   3   7      226.15      228.17     18.19 o 
  -7   3   7        0.00      -11.67     11.67 o 
  -6   3   7     5512.69     5670.20    160.86 o 
  -5   3   7       27.44       44.02      9.71 o 
  -4   3   7     1251.50     1311.05     80.78 o 
  -3   3   7     1947.34     1996.52     63.41 o 
  -2   3   7      398.74      443.62     33.40 o 
  -1   3   7      931.38     1027.99     34.69 o 
   0   3   7     1545.35     1564.62     36.01 o 
   1   3   7       78.56      100.71      8.49 o 
   2   3   7     3399.81     3299.05     79.99 o 
   3   3   7      166.67      178.49     10.33 o 
   4   3   7     1621.27     1702.46     83.50 o 
   5   3   7      394.08      476.99     49.86 o 
   6   3   7        8.86        3.26     10.93 o 
   7   3   7        0.05      -37.15     37.15 o 
   8   3   7      848.76      939.64    113.82 o 
   9   3   7       28.39        6.27     21.61 o 
  10   3   7      280.23      276.50     31.21 o 
  11   3   7        0.64      -20.49     29.02 o 
 -12   4   7      279.51      307.28     30.37 o 
 -11   4   7       37.86       42.02     17.83 o 
 -10   4   7        0.48        1.89     15.52 o 
  -9   4   7      192.07      187.37     18.62 o 
  -8   4   7       16.79       18.41     12.12 o 
  -7   4   7      257.50      235.67     21.08 o 
  -6   4   7       67.26       52.60     15.02 o 
  -5   4   7       44.64       54.86      8.39 o 
  -4   4   7     2387.06     2389.64     56.25 o 
  -3   4   7      328.69      412.14     22.99 o 
  -2   4   7     8003.78     8406.14    225.25 o 
  -1   4   7      843.88      986.80     29.19 o 
   0   4   7      126.90      187.78      8.24 o 
   1   4   7       39.52       61.70      6.66 o 
   2   4   7     4120.58     4309.22    116.45 o 
   3   4   7     2423.25     2450.37     63.85 o 
   4   4   7     3532.87     3579.88    143.45 o 
   5   4   7     1245.09     1305.12     61.00 o 
   6   4   7      511.21      583.05     94.83 o 
   7   4   7      281.01      277.91     29.88 o 
   8   4   7       45.86       67.99     24.03 o 
   9   4   7       48.57       48.56     32.61 o 
  10   4   7       25.58       13.29     17.31 o 
  11   4   7       22.74       21.88     21.64 o 
 -11   5   7       16.98       27.79     17.85 o 
 -10   5   7      794.87      840.08     39.94 o 
  -9   5   7       41.02       34.26     14.29 o 
  -8   5   7     1094.34     1125.63     55.80 o 
  -7   5   7      334.04      338.06     20.41 o 
  -6   5   7      117.97      100.34     11.68 o 
  -5   5   7      657.91      628.79     24.44 o 
  -4   5   7      530.23      570.79     24.73 o 
  -3   5   7       14.07        7.79      4.21 o 
  -2   5   7      183.97      273.71     20.26 o 
  -1   5   7     2090.62     2007.08     50.49 o 
   0   5   7        0.05       -0.22      7.27 o 
   1   5   7     7881.99     7876.64    204.10 o 
   2   5   7      863.77      841.02     26.95 o 
   3   5   7       10.71        0.35      6.03 o 
   4   5   7     1004.84     1078.98     88.57 o 
   5   5   7      116.48      127.71     15.10 o 
   6   5   7       60.20       68.57     30.39 o 
   7   5   7       26.56        9.05     17.94 o 
   8   5   7      159.35      185.69     45.38 o 
   9   5   7      464.36      490.06     37.29 o 
  10   5   7      194.28      218.62     26.51 o 
  11   5   7      184.30      230.92     30.17 o 
 -11   6   7       81.10      107.05     21.50 o 
 -10   6   7        0.02        9.65     16.15 o 
  -9   6   7     1020.77     1052.12     44.61 o 
  -8   6   7       16.60       11.58     12.60 o 
  -7   6   7     3162.21     3156.70    103.77 o 
  -6   6   7      676.31      712.39     28.10 o 
  -5   6   7     3457.13     3537.15    103.53 o 
  -4   6   7      110.80       90.02      8.62 o 
  -3   6   7     2995.85     3009.65     81.17 o 
  -2   6   7       30.70       33.23      6.82 o 
  -1   6   7     2299.68     2502.84     70.09 o 
   0   6   7     2606.82     2640.82     64.36 o 
   1   6   7     6552.17     6594.33    154.89 o 
   2   6   7       60.23       65.61     12.56 o 
   3   6   7      255.99      207.47     12.02 o 
   4   6   7       62.01       36.08      8.75 o 
   5   6   7      998.90     1142.66    122.92 o 
   6   6   7      351.14      353.85     29.40 o 
   7   6   7      241.86      217.25     20.48 o 
   8   6   7       19.53       -0.73     15.60 o 
   9   6   7       66.63       39.99     18.19 o 
  10   6   7        0.92        0.71     19.71 o 
  11   6   7      106.54      104.65     30.12 o 
 -11   7   7        3.57        5.47     16.93 o 
 -10   7   7      190.53      204.56     22.00 o 
  -9   7   7       57.21       81.10     17.13 o 
  -8   7   7      517.75      572.03     29.89 o 
  -7   7   7       26.88       34.88     12.96 o 
  -6   7   7      184.35      198.02     14.98 o 
  -5   7   7       11.21       -2.56     15.08 o 
  -4   7   7       18.34       29.38      7.65 o 
  -3   7   7     1302.99     1308.62     39.22 o 
  -2   7   7     1786.11     1864.28     50.56 o 
  -1   7   7     1458.67     1518.79     42.21 o 
   0   7   7     1481.74     1751.23     47.67 o 
   1   7   7     2465.78     2569.24     66.43 o 
   2   7   7      335.64      302.78     13.86 o 
   3   7   7     3390.91     3280.44     84.89 o 
   4   7   7      277.15      278.41     17.80 o 
   5   7   7       14.67      -21.15     25.45 o 
   6   7   7      140.34      107.77     24.22 o 
   7   7   7        0.36      -11.81     11.81 o 
   8   7   7       10.04       50.94     16.32 o 
   9   7   7      104.13       88.79     20.51 o 
  10   7   7        4.91        3.29     18.62 o 
  11   7   7      388.63      396.31     36.63 o 
 -11   8   7      122.15      125.69     24.66 o 
 -10   8   7      140.67      146.57     20.43 o 
  -9   8   7      505.87      552.89     31.94 o 
  -8   8   7       49.48       52.99     14.86 o 
  -7   8   7      452.33      499.02     27.00 o 
  -6   8   7      236.76      184.80     15.52 o 
  -5   8   7      182.39      150.56     13.01 o 
  -4   8   7      262.57      245.74     14.47 o 
  -3   8   7      310.14      341.25     14.04 o 
  -2   8   7       75.57       46.91      7.72 o 
  -1   8   7      852.81      948.37     31.21 o 
   0   8   7      913.55     1008.78     32.82 o 
   1   8   7        0.69       -0.43      5.39 o 
   2   8   7     2567.82     2591.08     65.75 o 
   3   8   7     1404.72     1394.58     46.76 o 
   4   8   7      542.99      517.14     23.65 o 
   5   8   7     1028.77     1012.98     55.48 o 
   6   8   7       31.39       29.40     36.87 o 
   7   8   7        8.23        2.43     18.27 o 
   8   8   7      118.54       83.80     18.39 o 
   9   8   7      163.91      148.16     23.38 o 
  10   8   7       90.01      106.88     23.86 o 
 -11   9   7       59.48      106.70     21.33 o 
 -10   9   7      171.36      159.79     21.28 o 
  -9   9   7        7.58      -14.30     14.30 o 
  -8   9   7      383.39      388.26     25.11 o 
  -7   9   7       51.64       34.98     12.09 o 
  -6   9   7      852.46      914.88     37.89 o 
  -5   9   7      221.09      192.37     14.72 o 
  -4   9   7     5884.92     6056.57    173.49 o 
  -3   9   7      466.74      419.84     19.05 o 
  -2   9   7      201.56      227.19     15.66 o 
  -1   9   7       34.96       25.65      8.07 o 
   0   9   7     4581.58     4728.11    126.54 o 
   1   9   7      821.59      847.48     26.05 o 
   2   9   7     1341.04     1351.26     43.32 o 
   3   9   7      234.75      231.49     15.21 o 
   4   9   7      746.62      785.94     37.32 o 
   5   9   7      174.06      155.38     21.91 o 
   6   9   7      489.89      475.01     38.39 o 
   7   9   7       13.85       42.68     14.77 o 
   8   9   7       85.05       77.15     19.18 o 
   9   9   7        0.18      -31.21     31.21 o 
  10   9   7      113.97      149.90     26.28 o 
 -11  10   7       95.58      150.62     23.54 o 
 -10  10   7       62.45       57.42     17.31 o 
  -9  10   7      121.09      119.07     19.27 o 
  -8  10   7        2.01      -11.40     13.03 o 
  -7  10   7      442.55      376.81     24.38 o 
  -6  10   7     1474.98     1469.30     55.46 o 
  -5  10   7     1483.08     1505.34     52.13 o 
  -4  10   7        7.66       -1.82     10.73 o 
  -3  10   7     1449.44     1497.25     47.50 o 
  -2  10   7      267.15      263.93     16.74 o 
  -1  10   7      115.93       86.73     10.65 o 
   0  10   7     6811.59     7242.04    191.50 o 
   1  10   7      230.49      206.35     11.54 o 
   2  10   7     1004.97      944.37     31.16 o 
   3  10   7       61.12       55.50     11.40 o 
   4  10   7       84.35       88.94     14.66 o 
   5  10   7      623.19      689.42     61.31 o 
   6  10   7       75.80       88.48     23.69 o 
   7  10   7      494.15      538.21     37.08 o 
   8  10   7       60.17       41.01     17.10 o 
   9  10   7        0.38      -17.10     17.10 o 
  10  10   7      249.21      226.32     29.75 o 
 -10  11   7       12.33       30.67     18.65 o 
  -9  11   7      131.09      120.73     18.94 o 
  -8  11   7      161.67      146.67     19.49 o 
  -7  11   7        7.61      -12.85     15.25 o 
  -6  11   7      198.95      217.84     18.82 o 
  -5  11   7       35.55       30.53     11.85 o 
  -4  11   7     1020.67      973.92     36.75 o 
  -3  11   7     1182.96     1198.49     42.72 o 
  -2  11   7      306.62      307.00     27.56 o 
  -1  11   7     3392.85     3554.82     92.16 o 
   0  11   7      408.94      392.34     21.06 o 
   1  11   7      714.29      710.58     27.70 o 
   2  11   7      294.09      308.13     15.94 o 
   3  11   7      772.93      751.93     31.22 o 
   4  11   7      783.22      772.73     38.05 o 
   5  11   7      355.54      334.23     25.60 o 
   6  11   7       44.85       17.86     15.57 o 
   7  11   7      375.45      342.41     52.57 o 
   8  11   7      515.05      442.62     35.22 o 
   9  11   7       15.66       28.99     18.87 o 
  10  11   7        1.89       23.24     20.53 o 
 -10  12   7        3.42       -8.26     17.01 o 
  -9  12   7       18.68        0.54     15.51 o 
  -8  12   7       82.74       55.80     16.46 o 
  -7  12   7      440.29      415.41     36.32 o 
  -6  12   7        2.11      -11.44     11.44 o 
  -5  12   7      474.09      475.01     26.58 o 
  -4  12   7     1615.63     1586.16     55.44 o 
  -3  12   7       60.70       39.38     12.13 o 
  -2  12   7      231.13      166.33     24.19 o 
  -1  12   7      477.83      470.23     23.42 o 
   0  12   7       16.37       30.68     13.59 o 
   1  12   7      343.68      336.44     17.68 o 
   2  12   7       35.33       31.50     10.15 o 
   3  12   7      957.77      969.48     37.80 o 
   4  12   7      157.92      106.46     18.12 o 
   5  12   7      778.31      817.34     40.84 o 
   6  12   7       29.95       48.64     36.55 o 
   7  12   7      241.29      195.20     23.95 o 
   8  12   7        0.12      -15.82     16.53 o 
   9  12   7      223.14      221.17     28.37 o 
  10  12   7        8.27       33.99     21.31 o 
 -10  13   7      129.26      115.66     23.05 o 
  -9  13   7      367.76      443.50     30.75 o 
  -8  13   7       70.81       74.60     18.34 o 
  -7  13   7       50.23       42.28     20.55 o 
  -6  13   7       14.89       23.92     13.92 o 
  -5  13   7     2412.49     2315.93     82.23 o 
  -4  13   7        4.11      -14.80     18.02 o 
  -3  13   7      690.51      658.50     32.08 o 
  -2  13   7      147.01      131.89     15.44 o 
  -1  13   7     2315.70     2428.45     77.57 o 
   0  13   7      103.83       79.45     13.44 o 
   1  13   7     1220.70     1254.26     45.10 o 
   2  13   7        8.41        2.00     11.86 o 
   3  13   7      169.60      172.62     15.91 o 
   4  13   7      475.53      512.94     31.14 o 
   5  13   7       66.17       57.15     15.83 o 
   6  13   7      382.41      409.22     31.72 o 
   7  13   7        1.22        1.86     16.53 o 
   8  13   7       75.07       63.28     20.53 o 
   9  13   7        8.42       34.58     37.78 o 
  -9  14   7       11.97       -3.07     19.66 o 
  -8  14   7       63.61       90.12     20.32 o 
  -7  14   7        1.49      -12.81     14.42 o 
  -6  14   7      318.70      291.59     33.59 o 
  -5  14   7        9.71       -9.98     12.13 o 
  -4  14   7      646.18      609.30     31.33 o 
  -3  14   7      315.73      323.79     22.60 o 
  -2  14   7     1439.87     1554.75     59.85 o 
  -1  14   7       14.55       20.60     12.73 o 
   0  14   7      650.63      636.12     32.27 o 
   1  14   7      548.79      510.48     27.72 o 
   2  14   7       20.35       33.31     11.20 o 
   3  14   7        7.59       -2.07     11.11 o 
   4  14   7       51.85       64.67     15.40 o 
   5  14   7     1284.48     1308.41     64.63 o 
   6  14   7        3.54       27.84     16.53 o 
   7  14   7      474.99      507.27     37.85 o 
   8  14   7       76.05       92.28     22.30 o 
   9  14   7       44.01       31.84     41.62 o 
  -9  15   7        0.36        1.05     18.35 o 
  -8  15   7      187.43      240.08     24.61 o 
  -7  15   7       24.71       11.14     14.90 o 
  -6  15   7      571.94      611.44     43.09 o 
  -5  15   7       13.43       -8.52     15.33 o 
  -4  15   7       17.76       -5.96     12.28 o 
  -3  15   7      663.00      649.59     34.42 o 
  -2  15   7      291.66      355.41     52.01 o 
  -1  15   7      260.12      271.92     21.75 o 
   0  15   7       61.61       74.63     15.12 o 
   1  15   7        0.03      -13.36     13.36 o 
   2  15   7      268.88      249.22     18.63 o 
   3  15   7        1.39       -4.58     11.35 o 
   4  15   7      207.75      224.22     22.62 o 
   5  15   7        1.12        0.53     20.81 o 
   6  15   7      586.11      646.33     42.93 o 
   7  15   7       61.79       91.68     40.52 o 
   8  15   7      235.30      267.80     30.41 o 
  -9  16   7       25.25       11.21     19.18 o 
  -8  16   7       20.49       11.20     17.95 o 
  -7  16   7      232.15      172.93     21.52 o 
  -6  16   7       11.87        2.18     14.35 o 
  -5  16   7       13.00      -22.76     22.76 o 
  -4  16   7      302.82      305.11     27.00 o 
  -3  16   7      118.59       71.76     24.98 o 
  -2  16   7     2231.05     2265.43    100.70 o 
  -1  16   7        5.16      -16.85     16.85 o 
   0  16   7      170.59      172.12     20.50 o 
   1  16   7        8.15      -16.12     16.12 o 
   2  16   7       18.83      -10.87     10.87 o 
   3  16   7      164.85      161.30     17.26 o 
   4  16   7       85.46       40.90     16.53 o 
   5  16   7      300.91      309.11     28.85 o 
   6  16   7        6.42       33.13     18.54 o 
   7  16   7        1.17      -17.41     17.41 o 
   8  16   7       21.96       82.21     22.60 o 
  -8  17   7      140.34      173.87     23.65 o 
  -7  17   7        0.04       -2.85     25.92 o 
  -6  17   7        2.37      -14.78     14.78 o 
  -5  17   7       17.40       -0.54     20.71 o 
  -4  17   7        6.85       -8.69     15.02 o 
  -3  17   7      414.74      390.12     27.74 o 
  -2  17   7      116.84      117.33     18.46 o 
  -1  17   7      571.45      554.41     44.10 o 
   0  17   7       17.58        5.21     18.26 o 
   1  17   7       15.52       25.66     15.05 o 
   2  17   7      591.50      575.62     39.68 o 
   3  17   7      391.11      404.15     38.98 o 
   4  17   7      479.82      429.55     32.85 o 
   5  17   7        6.30        7.84     16.53 o 
   6  17   7      768.00      929.41    109.52 o 
   7  17   7       80.59       71.19     29.57 o 
   8  17   7       37.01      -23.00     25.19 o 
  -7  18   7      268.16      273.36     27.34 o 
  -6  18   7       93.24      109.26     19.93 o 
  -5  18   7      374.22      384.49     28.84 o 
  -4  18   7       16.85        0.29     15.58 o 
  -3  18   7      119.36      118.20     19.75 o 
  -2  18   7       77.69       91.14     17.76 o 
  -1  18   7       49.59        9.51     15.10 o 
   0  18   7        9.80       -1.85     24.50 o 
   1  18   7      441.83      481.43     41.71 o 
   2  18   7        9.88       -7.72     19.61 o 
   3  18   7       71.95       71.86     19.44 o 
   4  18   7       12.07       11.03     20.99 o 
   5  18   7      241.05      281.17     35.19 o 
   6  18   7        0.02       28.48     26.28 o 
   7  18   7      121.47      101.85     31.76 o 
  -7  19   7        0.09       57.59     19.59 o 
  -6  19   7       13.91       -3.45     24.31 o 
  -5  19   7        8.63      -16.30     30.95 o 
  -4  19   7       92.30       89.75     15.85 o 
  -3  19   7      478.60      514.21     28.14 o 
  -2  19   7      139.17      163.99     25.49 o 
  -1  19   7      316.69      310.34     28.59 o 
   0  19   7        4.97       -6.53     15.70 o 
   1  19   7       25.95        9.01     16.81 o 
   2  19   7       90.51       36.92     18.23 o 
   3  19   7      299.22      311.99     29.22 o 
   4  19   7      113.64       82.58     44.90 o 
   5  19   7      124.91      105.96     27.01 o 
   6  19   7       64.80       80.99     28.94 o 
  -6  20   7       37.54       24.93     19.48 o 
  -5  20   7        2.31      -21.93     21.93 o 
  -4  20   7       48.88       62.24     15.22 o 
  -3  20   7        0.74        7.92     13.20 o 
  -2  20   7      180.80      171.66     23.47 o 
  -1  20   7       24.12        5.36     17.72 o 
   0  20   7       74.51       56.76     19.36 o 
   1  20   7      291.66      244.27     26.67 o 
   2  20   7       65.95       64.57     35.35 o 
   3  20   7        4.67       -2.27     19.12 o 
   4  20   7       19.59       12.05     21.06 o 
   5  20   7      178.25      177.45     46.00 o 
   6  20   7       23.23       13.14     26.28 o 
  -5  21   7        0.29        2.91     40.62 o 
  -4  21   7      174.81      182.08     19.67 o 
  -3  21   7      109.09       91.00     16.64 o 
  -2  21   7       51.46       87.76     20.87 o 
  -1  21   7       22.89       47.73     19.63 o 
   0  21   7      218.98      264.31     27.91 o 
   1  21   7      226.59      273.65     47.72 o 
   2  21   7      134.66      224.87     31.15 o 
   3  21   7        0.37       -6.40     22.03 o 
   4  21   7       67.07       46.51     44.90 o 
   5  21   7       40.20       36.04     26.13 o 
  -4  22   7        3.96       -8.40     13.71 o 
  -3  22   7       44.78       34.67     15.32 o 
  -2  22   7       67.31       22.13     22.25 o 
  -1  22   7       38.84       17.41     19.16 o 
   0  22   7      213.42      198.29     26.83 o 
   1  22   7       60.21       79.30     22.34 o 
   2  22   7       27.70       20.72     20.34 o 
   3  22   7        5.72       11.90     25.19 o 
   4  22   7       85.38      107.58     66.81 o 
  -2  23   7        7.97       -7.67     18.91 o 
  -1  23   7       99.03      127.56     24.17 o 
   0  23   7        0.82        5.33     58.05 o 
   1  23   7       85.52      126.02     25.00 o 
   2  23   7       80.23       89.43     24.20 o 
 -10   0   8       95.17       73.26     23.87 o 
  -8   0   8      208.09      264.62     27.18 o 
  -6   0   8     2471.60     2483.82     99.31 o 
  -4   0   8     2189.48     1954.50    127.59 o 
   0   0   8     1824.74     1969.43     79.38 o 
   2   0   8     1245.71     1000.67     35.51 o 
   4   0   8      895.95      955.50     80.50 o 
   6   0   8     2292.42     3551.03    538.29 o 
   8   0   8      907.35      929.60     83.78 o 
  10   0   8       13.30      -19.71     24.09 o 
 -11   1   8      248.13      265.97     25.72 o 
 -10   1   8       82.02       86.79     16.84 o 
  -9   1   8       86.38       93.35     15.71 o 
  -8   1   8      105.93       88.05     16.41 o 
  -7   1   8     1263.46     1328.27     45.70 o 
  -6   1   8       71.13       58.42     10.88 o 
  -5   1   8     1113.39     1072.76     38.02 o 
  -4   1   8        5.12       16.43      8.76 o 
  -3   1   8       21.17       28.03      6.55 o 
  -1   1   8      147.56      165.00      9.66 o 
   0   1   8        5.02        9.89      2.93 o 
   1   1   8      110.73      131.40      8.24 o 
   2   1   8     4562.15     4264.48     93.64 o 
   3   1   8        0.03        6.71      7.43 o 
   4   1   8     3429.72     4045.07    157.65 o 
   5   1   8      272.77      267.51     17.30 o 
   6   1   8      175.18      132.29     38.73 o 
   7   1   8      225.36      224.49     26.56 o 
   8   1   8       73.75       62.41     27.98 o 
   9   1   8      457.47      518.60     54.22 o 
  10   1   8       15.61        4.68     29.57 o 
  11   1   8       85.88       70.21     22.42 o 
 -11   2   8      280.36      305.46     26.39 o 
 -10   2   8       12.93      -13.34     13.34 o 
  -9   2   8       99.28       82.04     15.39 o 
  -8   2   8       33.95       34.96     12.66 o 
  -7   2   8       56.90       45.07     11.00 o 
  -6   2   8     5526.62     5667.11    161.29 o 
  -5   2   8       92.74       95.97     11.13 o 
  -4   2   8     5545.85     5790.05    177.48 o 
  -3   2   8     1696.35     1607.37     62.36 o 
  -2   2   8     2989.39     3129.78    116.04 o 
  -1   2   8       46.14       30.56      4.73 o 
   0   2   8      889.05      917.33     24.32 o 
   1   2   8     6487.91     6344.14    136.95 o 
   2   2   8      152.05      156.20     11.76 o 
   3   2   8      639.69      590.21     22.12 o 
   4   2   8      814.83      848.94     82.63 o 
   5   2   8      604.22      691.21     40.78 o 
   6   2   8      825.75      966.07    122.04 o 
   7   2   8      443.22      439.27     61.18 o 
   8   2   8       94.37       90.66     18.32 o 
   9   2   8       30.52       54.38     23.84 o 
  10   2   8      251.78      244.74     28.26 o 
  11   2   8       17.65       35.71     21.64 o 
 -11   3   8       57.10       22.79     17.96 o 
 -10   3   8        5.21       22.86     15.07 o 
  -9   3   8       83.42       95.95     15.74 o 
  -8   3   8       80.64       87.26     14.04 o 
  -7   3   8      313.21      309.07     18.75 o 
  -6   3   8       89.41       84.59     14.70 o 
  -5   3   8      468.23      455.67     19.50 o 
  -4   3   8     2170.53     2456.29    178.43 o 
  -3   3   8     4537.71     4921.90    183.24 o 
  -2   3   8      353.14      432.06     60.78 o 
  -1   3   8      638.55      527.68     20.02 o 
   0   3   8     3868.84     4339.45    117.57 o 
   1   3   8      701.61      770.30     21.03 o 
   2   3   8      576.09      528.95     16.31 o 
   3   3   8     1486.04     1399.38     46.25 o 
   4   3   8      357.37      341.63     18.09 o 
   5   3   8     1927.18     2229.34    204.57 o 
   6   3   8     2636.03     3046.81    204.20 o 
   7   3   8      281.86      370.89     53.32 o 
   8   3   8      475.85      552.88     52.54 o 
   9   3   8      178.02      181.89     23.79 o 
  10   3   8      134.05      153.47     24.39 o 
  11   3   8       21.84      -22.45     22.45 o 
 -11   4   8      173.15      149.40     21.45 o 
 -10   4   8       28.45       -3.58     15.41 o 
  -9   4   8      369.37      345.98     24.01 o 
  -8   4   8      597.94      607.70     30.67 o 
  -7   4   8     1393.57     1400.06     51.24 o 
  -6   4   8      254.60      215.37     14.50 o 
  -5   4   8      414.00      404.62     12.89 o 
  -4   4   8        1.63      128.78     37.46 o 
  -3   4   8      217.82      557.46     40.52 o 
  -2   4   8       57.10       73.85     11.00 o 
  -1   4   8     2641.69     2746.33    104.93 o 
   0   4   8      129.94      113.86      7.42 o 
   1   4   8     7322.21     7890.20    185.97 o 
   2   4   8     1797.88     1843.42     47.38 o 
   3   4   8     2673.53     2572.26     77.88 o 
   4   4   8      220.58      186.92     12.60 o 
   5   4   8      945.77     1092.32    173.53 o 
   6   4   8     1567.91     1757.82    112.55 o 
   7   4   8       78.35       70.85     14.63 o 
   8   4   8      570.44      663.99     79.51 o 
   9   4   8        0.17       -2.08     28.37 o 
  10   4   8      486.92      505.29     38.28 o 
  11   4   8      163.02      197.45     29.03 o 
 -11   5   8       40.00       43.70     17.94 o 
 -10   5   8      538.54      574.21     41.89 o 
  -9   5   8      112.04      106.91     16.97 o 
  -8   5   8      725.64      756.04     46.95 o 
  -7   5   8      260.24      316.07     19.82 o 
  -6   5   8       31.49       33.26      9.24 o 
  -5   5   8     1888.27     2049.24     55.21 o 
  -4   5   8      251.58      235.95      8.71 o 
  -3   5   8      107.76      107.83     10.24 o 
  -2   5   8     2554.53     2781.69     76.81 o 
  -1   5   8      585.16      677.82     30.57 o 
   0   5   8    10660.87    10712.23    243.14 o 
   1   5   8       18.71       19.73      8.05 o 
   2   5   8      370.57      374.39     15.06 o 
   3   5   8       13.73        3.14      7.06 o 
   4   5   8      247.15      214.82     14.32 o 
   5   5   8       72.33       58.51     27.66 o 
   6   5   8      170.66      155.59     30.67 o 
   7   5   8        2.57      -30.21     30.21 o 
   8   5   8        0.46      -16.66     16.76 o 
   9   5   8      209.12      280.18     27.35 o 
  10   5   8       25.28       -1.10     18.59 o 
  11   5   8       36.47       41.80     23.61 o 
 -11   6   8       27.70       40.52     18.41 o 
 -10   6   8      225.86      290.70     24.69 o 
  -9   6   8       41.62       30.60     15.18 o 
  -8   6   8      467.20      482.15     26.83 o 
  -7   6   8      223.02      221.70     17.81 o 
  -6   6   8      206.97      200.22     14.77 o 
  -5   6   8      835.38      893.26     38.95 o 
  -4   6   8     2063.36     2098.26     52.99 o 
  -3   6   8        1.48        3.82     10.91 o 
  -2   6   8      269.28      328.19     34.67 o 
  -1   6   8      993.14      963.89     30.05 o 
   0   6   8     8729.44     9094.47    213.44 o 
   1   6   8        4.60       -7.10      8.78 o 
   2   6   8     1437.72     1545.17     55.73 o 
   3   6   8       16.63       16.48      8.88 o 
   4   6   8     3384.79     3695.08    101.71 o 
   5   6   8      598.37      593.98     40.31 o 
   6   6   8      225.48      239.17     30.98 o 
   7   6   8      134.66      149.01     33.99 o 
   8   6   8      772.68      863.59     77.62 o 
   9   6   8       60.67       50.51     22.23 o 
  10   6   8       99.87      144.33     24.39 o 
 -11   7   8       55.76       67.81     24.50 o 
 -10   7   8      491.61      541.75     33.72 o 
  -9   7   8      360.86      425.53     32.26 o 
  -8   7   8      436.45      469.50     27.04 o 
  -7   7   8      949.97      939.14     39.24 o 
  -6   7   8      548.15      520.02     23.76 o 
  -5   7   8     2276.97     2349.46     72.26 o 
  -4   7   8      456.36      430.37     15.96 o 
  -3   7   8      173.84      177.50     10.88 o 
  -2   7   8     1408.74     1455.90     43.63 o 
  -1   7   8       67.64       80.41     12.56 o 
   0   7   8     8724.71     9315.55    218.89 o 
   1   7   8       59.41       41.65      9.38 o 
   2   7   8     1153.00     1179.68     33.81 o 
   3   7   8        6.91       29.32     24.20 o 
   4   7   8      654.86      646.39     29.59 o 
   5   7   8       96.45       66.60     16.34 o 
   6   7   8       68.28       48.68     13.46 o 
   7   7   8      308.46      271.07     22.88 o 
   8   7   8       41.63        2.30     15.93 o 
   9   7   8      306.02      308.38     29.75 o 
  10   7   8        3.12       19.23     19.31 o 
 -11   8   8       14.73        7.45     18.51 o 
 -10   8   8       10.24       36.03     16.56 o 
  -9   8   8      495.30      495.89     29.72 o 
  -8   8   8      474.19      471.82     27.41 o 
  -7   8   8       24.68       30.19     22.76 o 
  -6   8   8       18.67       18.41     16.93 o 
  -5   8   8     1044.43     1048.97     37.48 o 
  -4   8   8      735.29      656.32     21.42 o 
  -3   8   8       22.61       21.13      6.62 o 
  -2   8   8     1246.05     1348.48     54.94 o 
  -1   8   8     4844.36     5140.57    131.75 o 
   0   8   8       22.38       22.47      8.24 o 
   1   8   8      801.52      727.60     27.72 o 
   2   8   8        1.49       -7.08      7.45 o 
   3   8   8     1755.74     1685.29     48.58 o 
   4   8   8     1042.31     1036.66     67.03 o 
   5   8   8      845.06      850.04     38.08 o 
   6   8   8       94.81       97.61     19.44 o 
   7   8   8       17.21       15.98     17.45 o 
   8   8   8      947.41     1095.61     57.24 o 
   9   8   8       32.64       47.48     19.65 o 
  10   8   8      166.91      213.96     41.62 o 
 -11   9   8       89.86      108.46     21.47 o 
 -10   9   8       47.28       21.65     16.96 o 
  -9   9   8      425.70      412.17     33.35 o 
  -8   9   8        6.32      -18.99     18.99 o 
  -7   9   8      947.55      865.61     37.30 o 
  -6   9   8       13.18       -1.09     16.12 o 
  -5   9   8       23.64       30.69     17.20 o 
  -4   9   8     1860.46     1936.44     54.21 o 
  -3   9   8     1126.38     1121.25     56.61 o 
  -2   9   8      114.56      103.47      9.97 o 
  -1   9   8      966.73     1105.08     42.66 o 
   0   9   8      842.65      830.15     31.74 o 
   1   9   8      139.78      114.16     11.31 o 
   2   9   8      240.68      218.30     12.18 o 
   3   9   8      175.63      175.40     25.77 o 
   4   9   8      894.50      889.67     40.68 o 
   5   9   8      748.15      762.52     58.79 o 
   6   9   8       10.51        8.31     12.25 o 
   7   9   8      163.17      136.37     19.57 o 
   8   9   8      159.42      132.44     21.64 o 
   9   9   8       20.46        1.30     18.62 o 
  10   9   8        0.95      -19.18     19.18 o 
 -10  10   8       37.79       28.63     17.81 o 
  -9  10   8       55.95       33.95     16.26 o 
  -8  10   8      657.16      648.81     33.90 o 
  -7  10   8      202.20      190.43     18.02 o 
  -6  10   8      556.81      505.26     29.98 o 
  -5  10   8        0.04        1.16     10.06 o 
  -4  10   8      359.74      372.90     17.67 o 
  -3  10   8      415.74      392.48     20.12 o 
  -2  10   8      189.23      165.09     13.21 o 
  -1  10   8      592.88      633.41     26.73 o 
   0  10   8     4785.08     4948.79    143.50 o 
   1  10   8     1427.37     1471.92     50.81 o 
   2  10   8       14.47       11.94      7.94 o 
   3  10   8     1063.63     1112.62     62.76 o 
   4  10   8     2102.15     2034.63     91.44 o 
   5  10   8      122.35      129.07     17.29 o 
   6  10   8       11.78       -2.74     12.92 o 
   7  10   8      157.00      147.92     20.58 o 
   8  10   8       50.56       50.19     17.89 o 
   9  10   8       61.35       69.55     21.52 o 
  10  10   8        3.28       18.72     21.64 o 
 -10  11   8       40.31       29.81     18.56 o 
  -9  11   8       13.44      -14.80     14.81 o 
  -8  11   8        9.68        5.11     23.03 o 
  -7  11   8      546.77      592.81     31.33 o 
  -6  11   8      249.07      212.55     18.40 o 
  -5  11   8       19.27        7.69     10.61 o 
  -4  11   8      117.62      102.89     11.18 o 
  -3  11   8      882.85      828.97     32.45 o 
  -2  11   8      127.45      128.11     16.64 o 
  -1  11   8       26.69       31.53     10.15 o 
   0  11   8       78.99       72.27     12.58 o 
   1  11   8      119.90      129.16     14.40 o 
   2  11   8     3387.06     3252.15     94.24 o 
   3  11   8      136.12      147.71     15.65 o 
   4  11   8     1289.79     1224.95     53.32 o 
   5  11   8      464.56      395.47     27.33 o 
   6  11   8      267.65      249.94     37.23 o 
   7  11   8      227.97      191.20     23.38 o 
   8  11   8        1.06       31.04     17.89 o 
   9  11   8      124.35      156.21     24.75 o 
 -10  12   8        0.37       -5.41     20.08 o 
  -9  12   8        4.14        2.91     16.09 o 
  -8  12   8      248.47      258.39     22.94 o 
  -7  12   8      450.35      426.70     27.19 o 
  -6  12   8      387.48      382.96     24.30 o 
  -5  12   8      473.15      439.89     25.61 o 
  -4  12   8     1277.71     1271.77     42.28 o 
  -3  12   8      526.49      641.76     28.75 o 
  -2  12   8     2359.21     2480.34     78.63 o 
  -1  12   8      762.14      740.42     31.77 o 
   0  12   8      132.64      110.48     14.78 o 
   1  12   8      716.59      700.78     26.45 o 
   2  12   8      884.97      902.67     35.63 o 
   3  12   8      211.67      198.18     18.34 o 
   4  12   8      740.76      730.34     37.92 o 
   5  12   8      153.15      138.32     18.77 o 
   6  12   8      253.00      288.85     26.02 o 
   7  12   8        1.76       -7.31     14.19 o 
   8  12   8      126.29      103.87     23.00 o 
   9  12   8      100.68       49.16     23.55 o 
  -9  13   8        0.04      -15.61     15.61 o 
  -8  13   8       42.76       55.25     16.78 o 
  -7  13   8      175.60      181.50     20.49 o 
  -6  13   8        6.87        2.80     12.53 o 
  -5  13   8      161.47      164.08     18.01 o 
  -4  13   8        7.28        6.75      9.47 o 
  -3  13   8      361.64      400.60     24.70 o 
  -2  13   8      100.97       96.09     14.03 o 
  -1  13   8      118.92      105.55     14.22 o 
   0  13   8      288.39      313.29     22.11 o 
   1  13   8      837.94      819.55     40.71 o 
   2  13   8      493.57      485.58     24.81 o 
   3  13   8      436.32      391.85     23.03 o 
   4  13   8     1161.15     1110.63     50.42 o 
   5  13   8       85.91       68.84     17.85 o 
   6  13   8      196.76      209.63     23.19 o 
   7  13   8       21.75       16.87     17.31 o 
   8  13   8       21.96        6.12     18.68 o 
   9  13   8       50.22       56.95     28.48 o 
  -9  14   8       58.36       45.65     18.55 o 
  -8  14   8        7.10       12.27     18.02 o 
  -7  14   8       20.53       29.71     14.64 o 
  -6  14   8     1768.80     1731.00     74.94 o 
  -5  14   8        0.16      -12.22     12.22 o 
  -4  14   8      936.18      931.30     34.73 o 
  -3  14   8      647.90      682.19     33.85 o 
  -2  14   8       74.85       47.88     13.78 o 
  -1  14   8      343.54      326.84     37.28 o 
   0  14   8        0.36      -12.96     12.96 o 
   1  14   8       42.10       36.26     13.78 o 
   2  14   8       43.99       51.70     14.56 o 
   3  14   8      990.07     1017.82     46.48 o 
   4  14   8      407.25      397.75     33.77 o 
   5  14   8       35.62       58.01     15.89 o 
   6  14   8        1.41      -16.43     16.43 o 
   7  14   8       21.00       25.45     18.09 o 
   8  14   8       44.26        9.86     24.09 o 
  -9  15   8       26.55       -6.03     18.07 o 
  -8  15   8       11.59       15.20     16.70 o 
  -7  15   8       34.92       20.70     14.86 o 
  -6  15   8      173.80      193.94     20.59 o 
  -5  15   8      378.95      329.60     23.96 o 
  -4  15   8        3.04       -9.97      9.97 o 
  -3  15   8     3085.98     3431.01    116.80 o 
  -2  15   8       62.93       11.08     13.88 o 
  -1  15   8      714.12      720.90     36.24 o 
   0  15   8      461.32      432.89     40.87 o 
   1  15   8      242.45      238.28     21.56 o 
   2  15   8        8.63       24.28     19.66 o 
   3  15   8      598.97      578.48     36.36 o 
   4  15   8      209.96      249.26     42.17 o 
   5  15   8      501.33      537.74     50.38 o 
   6  15   8      127.21       88.71     27.38 o 
   7  15   8      263.71      291.32     40.52 o 
   8  15   8        3.57       47.09     27.38 o 
  -8  16   8        3.24        7.83     17.38 o 
  -7  16   8        1.76       14.05     41.73 o 
  -6  16   8       99.76      114.66     18.86 o 
  -5  16   8      341.71      256.70     22.63 o 
  -4  16   8       47.96        9.37     11.22 o 
  -3  16   8       25.24       18.87     17.79 o 
  -2  16   8       39.94       12.27     14.91 o 
  -1  16   8      609.86      640.66     34.83 o 
   0  16   8      102.25       59.57     17.90 o 
   1  16   8        7.94      -13.86     13.86 o 
   2  16   8       57.63       72.48     17.32 o 
   3  16   8       11.02       23.12     16.05 o 
   4  16   8       57.89       81.05     24.09 o 
   5  16   8      606.62      561.84     53.66 o 
   6  16   8      133.17       86.52     28.48 o 
   7  16   8        1.88      -23.00     23.00 o 
   8  16   8       73.77      108.43     31.76 o 
  -8  17   8      267.44      251.57     35.03 o 
  -7  17   8       98.26       94.35     20.08 o 
  -6  17   8      166.89      151.78     21.15 o 
  -5  17   8      313.13      328.83     25.99 o 
  -4  17   8       71.70       50.36     14.13 o 
  -3  17   8      201.66      196.05     32.45 o 
  -2  17   8      107.30       90.46     18.97 o 
  -1  17   8       37.74       -7.76     18.97 o 
   0  17   8      554.74      563.61     33.89 o 
   1  17   8       32.45       34.51     15.84 o 
   2  17   8        8.91       17.77     17.07 o 
   3  17   8       63.50       49.11     17.78 o 
   4  17   8       14.06       26.28     21.90 o 
   5  17   8       17.63       28.48     23.00 o 
   6  17   8        1.66        1.10     24.09 o 
   7  17   8       37.79       53.66     28.48 o 
  -7  18   8        4.74        7.79     28.43 o 
  -6  18   8       14.59       26.49     27.67 o 
  -5  18   8       37.94       22.83     13.75 o 
  -4  18   8      410.66      420.23     24.69 o 
  -3  18   8        6.39      -14.93     14.93 o 
  -2  18   8      627.05      654.79     36.88 o 
  -1  18   8       16.50       15.67     16.07 o 
   0  18   8      444.52      481.86     32.25 o 
   1  18   8        1.27      -15.37     16.44 o 
   2  18   8       84.79       74.69     19.10 o 
   3  18   8       33.76       34.11     27.33 o 
   4  18   8       69.39       94.52     25.83 o 
   5  18   8        3.33        7.67     23.00 o 
   6  18   8      267.29      366.89     46.00 o 
   7  18   8       32.17       20.81     28.48 o 
  -6  19   8        1.29        2.59     17.09 o 
  -5  19   8      149.51      138.93     17.50 o 
  -4  19   8       22.51       10.37     14.08 o 
  -3  19   8        2.51      -14.15     25.32 o 
  -2  19   8      529.17      549.91     42.24 o 
  -1  19   8        0.81        7.65     17.58 o 
   0  19   8      371.35      431.35     32.90 o 
   1  19   8      213.68      224.05     25.46 o 
   2  19   8       38.95       38.74     21.33 o 
   3  19   8        4.58        8.38     18.13 o 
   4  19   8      375.45      380.17     40.70 o 
   5  19   8       67.44       70.86     26.98 o 
   6  19   8        0.34       12.00     24.30 o 
  -6  20   8       17.21       40.82     27.04 o 
  -5  20   8        7.14      -13.40     13.40 o 
  -4  20   8        3.47       -3.17     13.09 o 
  -3  20   8        1.29        1.12     13.22 o 
  -2  20   8       69.55       81.17     21.09 o 
  -1  20   8      312.68      461.46     76.24 o 
   0  20   8        0.18      -16.55     16.55 o 
   1  20   8       27.90       23.08     18.18 o 
   2  20   8       23.26       -2.60     17.46 o 
   3  20   8       72.26       49.34     21.32 o 
   4  20   8        0.07      -22.17     22.17 o 
   5  20   8      103.41      107.91     29.09 o 
  -5  21   8       58.93       33.71     15.13 o 
  -4  21   8        1.86       14.88     15.18 o 
  -3  21   8      119.05      120.36     26.24 o 
  -2  21   8      176.29      158.85     24.48 o 
  -1  21   8      163.15      175.52     25.04 o 
   0  21   8      127.73      127.31     24.20 o 
   1  21   8       24.26       -3.85     23.62 o 
   2  21   8        7.63        5.59     18.35 o 
   3  21   8       31.85       19.85     88.71 o 
   4  21   8       24.12       29.98     50.38 o 
  -3  22   8       45.83       48.59     20.08 o 
  -2  22   8       77.87       53.98     25.11 o 
  -1  22   8      143.18      189.07     26.04 o 
   0  22   8        2.96       19.48     22.15 o 
   1  22   8      135.91      169.24     30.34 o 
   2  22   8        0.12      -26.94     29.84 o 
   3  22   8      191.40      181.98     32.70 o 
  -1  23   8        8.21       -7.11     18.27 o 
   0  23   8       20.60       16.11     21.01 o 
 -11   0   9       14.30       13.43     24.85 o 
  -9   0   9      320.68      312.68     47.09 o 
  -7   0   9      713.90      719.76     50.93 o 
  -5   0   9     1747.95     1896.25     87.35 o 
  -3   0   9       10.69       19.71      6.57 o 
  -1   0   9      351.36      382.72     17.41 o 
   1   0   9     8185.18     8313.20    303.30 o 
   3   0   9     4161.19     3736.00    143.20 o 
   5   0   9      439.94      578.04     53.12 o 
   7   0   9     1107.14     1383.68     79.60 o 
   9   0   9     1048.81     1114.60     81.59 o 
  11   0   9      166.73      151.14     38.33 o 
 -11   1   9       96.57       71.37     31.04 o 
 -10   1   9       74.47       55.58     17.00 o 
  -9   1   9      235.84      257.02     21.30 o 
  -8   1   9       11.29       -2.37     15.18 o 
  -7   1   9     1498.55     1443.57     52.04 o 
  -6   1   9       12.81       -8.12      8.12 o 
  -5   1   9      769.42      810.40     43.16 o 
  -4   1   9      906.21      896.09     31.63 o 
  -3   1   9      631.02      670.44     23.40 o 
  -2   1   9       11.98       29.95      6.02 o 
  -1   1   9      128.07       97.97     16.43 o 
   0   1   9     4869.65     5026.89    121.86 o 
   1   1   9     5939.43     5896.48    164.77 o 
   2   1   9      236.42      221.98     11.01 o 
   3   1   9     1022.58      889.06     29.78 o 
   4   1   9     2097.26     2146.43     68.70 o 
   5   1   9      919.92      950.50     44.89 o 
   6   1   9      275.63      302.11     21.83 o 
   7   1   9      828.96      988.99     93.96 o 
   8   1   9        8.51        6.93     19.92 o 
   9   1   9       60.01       51.24     19.50 o 
  10   1   9       97.76      132.22     24.31 o 
  11   1   9        0.04       11.03     37.24 o 
 -11   2   9        1.51      -20.23     20.23 o 
 -10   2   9      244.39      250.60     35.57 o 
  -9   2   9       11.91       19.71     16.60 o 
  -8   2   9      966.72      903.89     37.32 o 
  -7   2   9       49.83       36.25     12.17 o 
  -6   2   9       71.53       57.84      9.63 o 
  -5   2   9       57.95       59.18     10.39 o 
  -4   2   9     1419.63     1468.08     48.58 o 
  -3   2   9     1606.09     1848.52     71.56 o 
  -2   2   9     1647.79     1778.31     68.18 o 
  -1   2   9     2873.20     2908.11     90.70 o 
   0   2   9       12.69       28.18     15.33 o 
   1   2   9      129.64       79.60     36.26 o 
   2   2   9        3.05        3.65     11.21 o 
   3   2   9       37.12        9.76     12.41 o 
   4   2   9     3808.64     3692.54    130.95 o 
   5   2   9      353.60      343.33     60.23 o 
   6   2   9      194.23      216.79     19.36 o 
   7   2   9       74.19       46.36     43.05 o 
   8   2   9      174.24      164.31     20.66 o 
   9   2   9      184.54      198.50     52.80 o 
  10   2   9       44.71       27.87     20.87 o 
  11   2   9      112.77      123.68     24.39 o 
 -11   3   9        0.43        2.14     25.77 o 
 -10   3   9       11.56      -14.33     14.33 o 
  -9   3   9        0.10      -12.90     12.90 o 
  -8   3   9      345.20      331.02     21.65 o 
  -7   3   9      175.05      166.96     15.49 o 
  -6   3   9      740.27      781.64     28.81 o 
  -5   3   9      467.66      430.22     18.10 o 
  -4   3   9      828.85      823.36     36.91 o 
  -3   3   9        5.28        9.91     16.32 o 
  -2   3   9     2494.97     2959.93    180.35 o 
  -1   3   9     2708.48     3075.75    107.84 o 
   0   3   9     1150.23     1118.34     38.93 o 
   1   3   9      384.24      388.52     12.86 o 
   2   3   9     1969.07     1952.59     64.07 o 
   3   3   9       68.16       71.60      8.72 o 
   4   3   9       22.95      -13.47     13.47 o 
   5   3   9       35.10       32.24     14.56 o 
   6   3   9      432.19      455.79     34.30 o 
   7   3   9       80.68       72.54     20.32 o 
   8   3   9      452.93      590.03     87.58 o 
   9   3   9      126.42      104.83     58.78 o 
  10   3   9      234.27      227.96     27.88 o 
 -11   4   9       73.32       57.20     20.00 o 
 -10   4   9      306.54      309.11     36.76 o 
  -9   4   9      414.67      393.33     25.75 o 
  -8   4   9     1363.84     1360.21     52.03 o 
  -7   4   9       97.02      109.95     13.56 o 
  -6   4   9     1258.32     1292.05     43.11 o 
  -5   4   9     1314.39     1264.54     41.64 o 
  -4   4   9        2.78        3.97      6.26 o 
  -3   4   9     1496.81     1445.80     59.60 o 
  -2   4   9      194.94      210.28     23.00 o 
  -1   4   9     1379.68     1455.19     71.03 o 
   0   4   9      753.74      807.85     50.18 o 
   1   4   9     1190.58     1226.45     30.34 o 
   2   4   9     6184.21     6297.60    187.39 o 
   3   4   9     3045.64     2976.18     82.40 o 
   4   4   9      186.37      214.65     15.08 o 
   5   4   9     1059.31     1163.20     66.87 o 
   6   4   9      753.14      913.60    106.39 o 
   7   4   9        2.84       11.55     17.23 o 
   8   4   9      406.84      500.63     94.41 o 
   9   4   9       80.57       25.79     18.45 o 
  10   4   9        4.47        2.39     18.96 o 
 -11   5   9       89.18       91.68     23.40 o 
 -10   5   9       15.73        7.40     15.36 o 
  -9   5   9      162.96      153.49     18.92 o 
  -8   5   9        3.65       -1.16     11.82 o 
  -7   5   9      239.94      252.86     18.20 o 
  -6   5   9       56.50       65.44     10.35 o 
  -5   5   9     1621.66     1729.66     54.00 o 
  -4   5   9      978.16      982.41     36.21 o 
  -3   5   9      257.71      282.91     20.68 o 
  -2   5   9     3165.24     3352.17    128.14 o 
  -1   5   9       31.03       33.95     28.48 o 
   0   5   9      144.20      194.06     19.38 o 
   1   5   9       54.88       60.39      6.91 o 
   2   5   9       30.05       30.01      8.85 o 
   3   5   9     2250.94     2338.01     72.19 o 
   4   5   9      151.95      153.18     15.24 o 
   5   5   9     1169.41     1191.04     47.47 o 
   6   5   9       26.94       12.81     18.50 o 
   7   5   9      616.04      749.70     61.06 o 
   8   5   9       38.40       21.16     15.80 o 
   9   5   9      184.52      196.65     24.50 o 
  10   5   9       33.84       43.44     20.51 o 
 -11   6   9       39.20       57.48     18.36 o 
 -10   6   9        5.83       -2.29     16.57 o 
  -9   6   9        0.11       15.72     17.28 o 
  -8   6   9        4.59       -5.65     11.71 o 
  -7   6   9     1703.51     1778.97     63.12 o 
  -6   6   9        5.82        0.86      9.07 o 
  -5   6   9      447.14      484.82     17.39 o 
  -4   6   9       25.71       30.19      7.83 o 
  -3   6   9     1796.45     1907.77     54.35 o 
  -2   6   9       26.16       34.03      8.06 o 
  -1   6   9     2895.77     2876.04     72.07 o 
   0   6   9      189.19      190.03      9.87 o 
   1   6   9     3180.90     3335.28     90.44 o 
   2   6   9       14.05       27.45     14.29 o 
   3   6   9      840.84      769.65     27.45 o 
   4   6   9      181.05      194.99     18.18 o 
   5   6   9       45.21       26.22     12.36 o 
   6   6   9      119.29      187.07     53.69 o 
   7   6   9      614.72      748.90     78.57 o 
   8   6   9       17.39        0.13     32.72 o 
   9   6   9      199.69      202.96     25.21 o 
  10   6   9       29.14       -6.66     18.39 o 
 -11   7   9       27.94       23.28     20.39 o 
 -10   7   9       25.20       15.92     16.20 o 
  -9   7   9      429.82      406.45     26.97 o 
  -8   7   9        6.21       16.40     24.66 o 
  -7   7   9      474.79      464.61     25.79 o 
  -6   7   9      347.63      316.59     18.04 o 
  -5   7   9       42.51       68.89     22.19 o 
  -4   7   9     1065.33     1136.63     31.96 o 
  -3   7   9      362.54      413.18     59.84 o 
  -2   7   9     5866.76     6061.72    165.03 o 
  -1   7   9      116.28      110.13      8.63 o 
   0   7   9       31.67       59.32      7.10 o 
   1   7   9     1281.89     1332.14     44.00 o 
   2   7   9       89.94       91.45     11.02 o 
   3   7   9      383.88      384.10     19.13 o 
   4   7   9      213.83      195.66     16.10 o 
   5   7   9      939.48     1023.18     50.19 o 
   6   7   9      284.05      271.14     27.51 o 
   7   7   9      926.96     1013.54     58.81 o 
   8   7   9        2.44       -1.28     15.34 o 
   9   7   9       85.17      107.04     53.66 o 
  10   7   9        2.06        0.92     18.96 o 
 -10   8   9       94.97       92.79     19.58 o 
  -9   8   9        7.68        6.52     14.62 o 
  -8   8   9      744.98      714.67     34.43 o 
  -7   8   9       12.77        5.22     11.73 o 
  -6   8   9       82.85       86.58     12.93 o 
  -5   8   9     1025.71     1050.46     32.38 o 
  -4   8   9      128.34      141.02      9.44 o 
  -3   8   9     4726.91     4891.92    130.23 o 
  -2   8   9      411.07      390.73     18.81 o 
  -1   8   9      204.47      224.32     12.65 o 
   0   8   9       43.18       59.16      9.42 o 
   1   8   9      270.07      269.10     16.41 o 
   2   8   9      494.64      499.74     30.33 o 
   3   8   9      272.54      287.07     16.73 o 
   4   8   9     1080.86     1032.81     41.87 o 
   5   8   9      214.85      231.94     19.60 o 
   6   8   9      609.89      518.35     52.17 o 
   7   8   9        6.47        9.51     20.39 o 
   8   8   9        8.88        3.36     20.26 o 
   9   8   9      161.72      136.62     22.84 o 
  10   8   9        0.16        2.53     19.96 o 
 -10   9   9       41.30       27.07     34.62 o 
  -9   9   9        0.85       -0.60     14.34 o 
  -8   9   9      333.98      391.60     25.75 o 
  -7   9   9       42.75       52.25     13.91 o 
  -6   9   9      854.85      869.81     44.42 o 
  -5   9   9        5.39        3.44      7.94 o 
  -4   9   9      244.80      239.10     12.70 o 
  -3   9   9      185.55      191.51     19.44 o 
  -2   9   9      989.27      977.87     31.78 o 
  -1   9   9     2244.99     2320.46     72.21 o 
   0   9   9     2181.50     2288.54     77.67 o 
   1   9   9     1258.74     1230.67     43.24 o 
   2   9   9      301.83      300.47     28.97 o 
   3   9   9      230.04      180.72     20.14 o 
   4   9   9       13.08       11.30     13.60 o 
   5   9   9       20.89       10.28     16.36 o 
   6   9   9      123.34       78.09     15.77 o 
   7   9   9       35.39       12.40     33.22 o 
   8   9   9      409.82      427.46     33.52 o 
   9   9   9       29.22      -15.19     31.21 o 
  10   9   9      206.45      163.19     37.24 o 
 -10  10   9      249.74      224.12     23.44 o 
  -9  10   9       56.78       82.09     21.81 o 
  -8  10   9      147.09      175.03     19.24 o 
  -7  10   9       49.16       42.86     12.84 o 
  -6  10   9      561.09      550.80     28.35 o 
  -5  10   9       23.55       12.20     10.23 o 
  -4  10   9      122.90      114.24     10.12 o 
  -3  10   9      453.03      484.46     27.20 o 
  -2  10   9      740.70      786.49     30.58 o 
  -1  10   9        3.62        4.19     12.80 o 
   0  10   9       42.20       26.26     10.39 o 
   1  10   9       33.75       30.01     13.75 o 
   2  10   9      291.17      270.90     29.09 o 
   3  10   9      865.55      903.54     69.44 o 
   4  10   9     1583.49     1473.64     60.65 o 
   5  10   9      284.44      247.22     21.31 o 
   6  10   9      169.78      177.28     20.22 o 
   7  10   9      129.66      118.86     39.12 o 
   8  10   9       18.72       -6.17     16.83 o 
   9  10   9        0.32       10.95     18.09 o 
 -10  11   9       14.33       35.57     20.87 o 
  -9  11   9      337.82      330.30     25.88 o 
  -8  11   9      376.06      360.43     25.98 o 
  -7  11   9      399.07      388.98     25.59 o 
  -6  11   9      114.13      127.42     29.56 o 
  -5  11   9      412.67      411.42     19.78 o 
  -4  11   9     1685.64     1796.66     52.40 o 
  -3  11   9      367.10      346.19     19.83 o 
  -2  11   9        9.63       -9.36      9.36 o 
  -1  11   9     4619.03     5077.69    162.08 o 
   0  11   9     1099.51     1141.09     46.09 o 
   1  11   9      848.43      894.31     38.50 o 
   2  11   9        4.91        0.74     32.35 o 
   3  11   9     1083.88     1162.16     59.41 o 
   4  11   9      265.54      256.49     20.97 o 
   5  11   9        7.17      -11.83     11.83 o 
   6  11   9        3.12      -20.67     24.49 o 
   7  11   9       32.62       34.62     16.98 o 
   8  11   9       37.82       32.86     25.19 o 
   9  11   9       32.66       43.81     27.38 o 
  -9  12   9        6.70        3.72     19.92 o 
  -8  12   9        1.78        0.39     14.67 o 
  -7  12   9      144.57      171.76     19.84 o 
  -6  12   9       72.26       76.96     15.13 o 
  -5  12   9       99.19       97.65     12.00 o 
  -4  12   9        9.32        9.88      8.96 o 
  -3  12   9      204.12      146.64     15.56 o 
  -2  12   9      180.24      155.20     15.01 o 
  -1  12   9        5.66        2.47     14.87 o 
   0  12   9      152.14      128.25     25.17 o 
   1  12   9     1179.32     1169.58     51.94 o 
   2  12   9      240.10      252.73     24.46 o 
   3  12   9      875.78      926.82     46.41 o 
   4  12   9      146.48      181.27     53.66 o 
   5  12   9        8.46      -15.21     31.76 o 
   6  12   9        0.14       10.11     20.30 o 
   7  12   9      182.76      210.28     32.86 o 
   8  12   9       65.33      106.23     29.57 o 
   9  12   9      344.01      295.70     42.71 o 
  -9  13   9       51.73       20.30     17.16 o 
  -8  13   9        4.16      -11.81     33.83 o 
  -7  13   9       77.78       76.76     27.35 o 
  -6  13   9      206.85      181.96     19.02 o 
  -5  13   9     1316.98     1403.66     69.40 o 
  -4  13   9      503.51      484.44     23.29 o 
  -3  13   9       39.00       33.58     13.16 o 
  -2  13   9      277.41      266.37     23.40 o 
  -1  13   9      629.53      606.77     31.07 o 
   0  13   9      130.31      129.71     17.11 o 
   1  13   9        3.31       14.25     29.17 o 
   2  13   9        6.50      -13.87     27.71 o 
   3  13   9     1434.81     1452.22     63.85 o 
   4  13   9       14.07       18.29     48.74 o 
   5  13   9      765.98      766.98     53.57 o 
   6  13   9       15.60       15.33     20.81 o 
   7  13   9        1.57       -4.38     20.81 o 
   8  13   9        1.10       14.24     24.09 o 
  -9  14   9        2.51       -2.07     16.77 o 
  -8  14   9      139.88      164.64     21.00 o 
  -7  14   9        3.97       -6.97     17.70 o 
  -6  14   9       90.51       68.19     16.29 o 
  -5  14   9      287.48      268.91     17.88 o 
  -4  14   9      400.25      402.17     23.63 o 
  -3  14   9      328.93      342.94     24.29 o 
  -2  14   9        6.30      -11.89     12.52 o 
  -1  14   9     1142.26     1147.23     47.49 o 
   0  14   9       49.15       45.88     14.23 o 
   1  14   9       28.67      -13.70     18.97 o 
   2  14   9      192.79      218.40     22.34 o 
   3  14   9        1.14      -15.91     15.91 o 
   4  14   9      450.96      469.56     41.01 o 
   5  14   9        7.27       14.30     48.19 o 
   6  14   9       82.04       82.14     26.28 o 
   7  14   9        4.77       23.00     23.00 o 
   8  14   9      202.17      228.90     38.33 o 
  -8  15   9      131.72      156.61     22.29 o 
  -7  15   9       71.40       42.06     16.28 o 
  -6  15   9       63.19       59.00     16.60 o 
  -5  15   9      283.32      248.04     17.94 o 
  -4  15   9      813.84      771.24     45.98 o 
  -3  15   9       22.21       -5.46     17.70 o 
  -2  15   9      509.98      534.85     36.94 o 
  -1  15   9        7.49      -15.39     20.37 o 
   0  15   9      350.17      425.22     32.25 o 
   1  15   9      174.97      153.54     35.67 o 
   2  15   9      532.58      590.16     36.80 o 
   3  15   9       16.89        2.79     15.60 o 
   4  15   9        0.73        2.40     46.00 o 
   5  15   9      159.18      165.38     29.57 o 
   6  15   9       60.64       51.47     25.19 o 
   7  15   9       16.10      -10.95     23.00 o 
   8  15   9      198.72      239.85     39.43 o 
  -8  16   9      111.36      113.32     21.18 o 
  -7  16   9       14.71        4.33     15.89 o 
  -6  16   9        7.57       19.33     15.86 o 
  -5  16   9      220.35      208.14     22.46 o 
  -4  16   9       75.74       74.51     13.42 o 
  -3  16   9      147.61      151.68     19.83 o 
  -2  16   9        3.12       -8.62     17.70 o 
  -1  16   9       40.07       28.22     26.16 o 
   0  16   9      187.59      207.14     24.70 o 
   1  16   9      103.73      106.42     17.98 o 
   2  16   9      138.30      171.83     22.46 o 
   3  16   9      175.73      169.25     25.42 o 
   4  16   9      360.32      378.94     40.52 o 
   5  16   9      297.88      247.52     36.14 o 
   6  16   9       46.93       30.67     25.19 o 
   7  16   9        5.84       25.19     26.28 o 
  -7  17   9        1.03       17.39     17.07 o 
  -6  17   9       94.00       64.96     18.26 o 
  -5  17   9       13.31        3.88     12.21 o 
  -4  17   9       89.44       56.59     13.37 o 
  -3  17   9      110.92       90.73     20.87 o 
  -2  17   9      576.98      623.85     47.11 o 
  -1  17   9        6.78       16.39     18.02 o 
   0  17   9      284.91      287.81     28.14 o 
   1  17   9       62.13       70.64     28.77 o 
   2  17   9       49.17       -9.32     15.37 o 
   3  17   9      103.54       88.26     20.40 o 
   4  17   9       22.29       36.14     23.00 o 
   5  17   9      291.99      296.80     39.43 o 
   6  17   9        0.03      -13.14     23.00 o 
   7  17   9      117.74      129.23     33.95 o 
  -7  18   9      339.46      268.39     27.40 o 
  -6  18   9        2.46       -8.59     16.15 o 
  -5  18   9       30.43        6.58     16.65 o 
  -4  18   9       65.85       70.30     13.95 o 
  -3  18   9     1106.51     1171.76     53.01 o 
  -2  18   9        2.03      -16.09     16.09 o 
  -1  18   9      211.49      207.40     25.57 o 
   0  18   9      173.89      195.38     29.88 o 
   1  18   9       42.96       21.07     20.47 o 
   2  18   9      129.68      104.96     43.58 o 
   3  18   9       67.78       31.91     18.87 o 
   4  18   9        0.90       -9.86     21.90 o 
   5  18   9        7.42       -3.29     24.09 o 
   6  18   9        9.27      -16.43     25.19 o 
  -6  19   9       20.24      -21.60     30.65 o 
  -5  19   9       34.62       22.01     17.27 o 
  -4  19   9       15.29       23.42     17.48 o 
  -3  19   9       22.59        0.00     22.13 o 
  -2  19   9      324.31      368.57     29.33 o 
  -1  19   9        6.45      -12.73     17.61 o 
   0  19   9       85.93       93.95     20.90 o 
   1  19   9      125.73      105.17     27.37 o 
   2  19   9      172.29      228.44     26.79 o 
   3  19   9      258.68      304.92     29.99 o 
   4  19   9       10.25      -10.63     21.36 o 
   5  19   9      175.08      184.09     32.85 o 
  -5  20   9       45.46       32.85     17.74 o 
  -4  20   9       10.00        0.83     12.80 o 
  -3  20   9      227.90      258.61     44.63 o 
  -2  20   9       43.33       51.55     18.56 o 
  -1  20   9       63.00       85.87     34.18 o 
   0  20   9        0.32       24.50     22.04 o 
   1  20   9       31.18        7.71     43.38 o 
   2  20   9       77.63       86.33     21.89 o 
   3  20   9       17.60       28.26     23.93 o 
   4  20   9      165.54      180.49     31.90 o 
  -4  21   9      190.54      199.57     20.46 o 
  -3  21   9        0.27        5.44     13.51 o 
  -2  21   9      227.46      226.17     28.01 o 
  -1  21   9       54.17      113.28     33.45 o 
   0  21   9       15.40      -16.80     31.84 o 
   1  21   9       40.06       79.15     21.25 o 
   2  21   9      307.18      298.62     31.09 o 
   3  21   9       17.13       19.99     24.03 o 
  -2  22   9        9.50       -4.42     18.34 o 
  -1  22   9       27.95       20.88     19.97 o 
   0  22   9       24.21       28.98     19.95 o 
   1  22   9       25.92       26.17     20.03 o 
 -10   0  10      570.31      584.32     76.66 o 
  -8   0  10       94.68       90.29     23.55 o 
  -6   0  10      172.25      163.69     18.29 o 
  -4   0  10     3939.53     3818.39    167.35 o 
  -2   0  10     3873.26     3776.57    148.69 o 
   0   0  10     1867.57     2003.00     64.18 o 
   2   0  10     1035.82      841.38     59.98 o 
   4   0  10       94.26       69.32     14.11 o 
   6   0  10       10.86       -1.17     16.98 o 
   8   0  10      365.47      330.97    110.07 o 
  10   0  10      187.03      156.61     37.24 o 
 -11   1  10       20.36       16.79     16.64 o 
 -10   1  10       83.62       59.91     18.81 o 
  -9   1  10        0.53      -12.81     12.81 o 
  -8   1  10      212.52      181.42     17.26 o 
  -7   1  10       30.94       34.43     11.66 o 
  -6   1  10      497.28      525.45     23.48 o 
  -5   1  10      662.15      674.05     26.51 o 
  -4   1  10      343.98      346.25     21.97 o 
  -3   1  10      160.99      133.61     14.24 o 
  -2   1  10     2349.09     2294.80     92.15 o 
  -1   1  10     2526.83     2717.61    109.19 o 
   0   1  10      506.93      590.65     25.00 o 
   1   1  10      323.90      301.62     15.98 o 
   2   1  10      273.40      271.55     24.66 o 
   3   1  10      303.55      337.76     20.64 o 
   4   1  10        2.83      -13.82     16.71 o 
   5   1  10       10.33       12.46      9.47 o 
   6   1  10      466.93      585.02     30.73 o 
   7   1  10       27.52        8.12     30.83 o 
   8   1  10      897.66     1166.82     88.84 o 
   9   1  10       23.12       78.20     32.44 o 
  10   1  10       20.31       13.23     19.31 o 
 -11   2  10      155.16      136.68     21.39 o 
 -10   2  10        8.46       10.17     15.17 o 
  -9   2  10      180.81      210.28     19.67 o 
  -8   2  10       72.91       83.60     14.28 o 
  -7   2  10     1669.10     1690.90     59.19 o 
  -6   2  10       10.33       -8.38      9.13 o 
  -5   2  10      996.25      994.15     59.19 o 
  -4   2  10       82.35       88.27      8.02 o 
  -3   2  10     1198.35     1299.86     52.68 o 
  -2   2  10     1284.83     1853.81     95.64 o 
  -1   2  10     4448.61     4852.81    167.80 o 
   0   2  10     5887.08     5976.20    161.72 o 
   1   2  10       24.47       40.42      9.14 o 
   2   2  10      104.24       89.67     10.12 o 
   3   2  10     4761.22     4776.11    115.61 o 
   4   2  10        3.31       -4.81     12.00 o 
   5   2  10      279.75      255.77     32.08 o 
   6   2  10       54.71       56.52     17.55 o 
   7   2  10      576.54      637.29     53.75 o 
   8   2  10      250.22      171.45     34.15 o 
   9   2  10      238.26      305.69     57.03 o 
  10   2  10        4.43       14.58     31.21 o 
 -11   3  10      252.17      246.65     24.48 o 
 -10   3  10        8.50       15.54     15.07 o 
  -9   3  10      160.80      178.21     27.35 o 
  -8   3  10      156.23      150.24     16.66 o 
  -7   3  10     1182.62     1199.12     52.17 o 
  -6   3  10      329.76      334.69     17.36 o 
  -5   3  10     1343.88     1301.81     50.31 o 
  -4   3  10      362.79      377.03     16.83 o 
  -3   3  10     1104.52     1258.89     60.27 o 
  -2   3  10        8.53       16.63     16.43 o 
  -1   3  10     3773.22     4420.56    153.42 o 
   0   3  10      271.27      691.07     50.38 o 
   1   3  10     1696.15     1643.34     47.76 o 
   2   3  10      457.09      455.14     21.74 o 
   3   3  10      429.81      392.34     19.50 o 
   4   3  10      807.72      810.79     33.86 o 
   5   3  10      295.78      276.43     22.76 o 
   6   3  10        3.48        5.78     17.23 o 
   7   3  10      241.30      263.89     35.58 o 
   8   3  10       81.80       25.43     32.88 o 
   9   3  10       28.97       41.08     37.56 o 
  10   3  10       10.42       -1.64     19.36 o 
 -11   4  10        2.72       -7.37     16.50 o 
 -10   4  10        1.86      -11.74     13.74 o 
  -9   4  10      703.01      753.78     40.15 o 
  -8   4  10       25.14       18.41     12.56 o 
  -7   4  10       27.33       19.73     10.91 o 
  -6   4  10      607.61      596.91     24.58 o 
  -5   4  10      296.95      376.96     40.47 o 
  -4   4  10      344.16      344.15     28.77 o 
  -3   4  10     2759.88     3049.46    116.69 o 
  -2   4  10      118.63      107.06     14.32 o 
   0   4  10      817.00      830.37     37.09 o 
   1   4  10       12.04       14.99      9.23 o 
   2   4  10     5079.88     5006.42    151.22 o 
   3   4  10       68.50       31.83      9.31 o 
   4   4  10       86.21       87.92     20.94 o 
   5   4  10      904.01      995.12     48.37 o 
   6   4  10      227.33      244.44     25.71 o 
   7   4  10     1283.44     1195.85     73.38 o 
   8   4  10       56.74       22.97     20.23 o 
   9   4  10       97.74      103.96     52.90 o 
  10   4  10       19.85       21.40     29.02 o 
 -11   5  10       11.05        5.94     17.04 o 
 -10   5  10       72.55       63.65     17.21 o 
  -9   5  10        1.78        5.13     18.55 o 
  -8   5  10      658.15      639.90     34.55 o 
  -7   5  10      177.43      176.43     15.83 o 
  -6   5  10      367.47      379.99     19.47 o 
  -5   5  10       21.21        8.08      7.16 o 
  -4   5  10     3191.41     3387.76    107.21 o 
  -3   5  10        3.37      152.14     26.64 o 
  -2   5  10      595.91      560.33     30.24 o 
  -1   5  10     1418.90     1518.57     64.89 o 
   0   5  10       32.28       55.36     12.95 o 
   1   5  10     1082.25     1136.97     32.38 o 
   2   5  10      257.12      248.57     15.59 o 
   3   5  10      249.38      216.83     12.72 o 
   4   5  10     1639.04     1734.33     63.58 o 
   5   5  10      370.00      323.87     26.87 o 
   6   5  10      435.92      498.68     37.57 o 
   7   5  10       38.72       20.62     14.72 o 
   8   5  10        8.77      -11.59     23.08 o 
   9   5  10        1.02       10.02     19.66 o 
  10   5  10      128.42      160.99     35.05 o 
 -10   6  10       54.30       50.99     21.18 o 
  -9   6  10       42.58       33.90     14.74 o 
  -8   6  10      161.82      208.06     21.49 o 
  -7   6  10      386.12      349.79     21.13 o 
  -6   6  10      272.36      257.50     16.43 o 
  -5   6  10        2.11        2.09      7.63 o 
  -4   6  10      453.37      481.08     25.83 o 
  -3   6  10      629.22      639.85     36.60 o 
  -2   6  10      393.09      422.73     29.43 o 
  -1   6  10       82.80       98.01     12.52 o 
   0   6  10     4087.14     4141.14     99.95 o 
   1   6  10        3.74       11.49     10.29 o 
   2   6  10      178.39      190.28     14.02 o 
   3   6  10      509.33      473.98     38.36 o 
   4   6  10     1914.64     1772.77     64.98 o 
   5   6  10      109.76       83.79     13.49 o 
   6   6  10      652.12      741.77     77.93 o 
   7   6  10        5.36       14.56     19.60 o 
   8   6  10        1.70       -4.24     15.09 o 
   9   6  10        3.08      -16.43     16.43 o 
  10   6  10      115.17      203.71     38.33 o 
 -10   7  10       34.34       48.77     17.74 o 
  -9   7  10       71.96       69.50     16.58 o 
  -8   7  10      658.15      694.76     39.36 o 
  -7   7  10      138.10      150.76     15.24 o 
  -6   7  10      807.31      783.44     30.35 o 
  -5   7  10       63.20       51.46      9.44 o 
  -4   7  10     1571.44     1620.80     52.35 o 
  -3   7  10      119.81      113.79      9.45 o 
  -2   7  10      291.78      305.32     11.69 o 
  -1   7  10       42.59       42.17      6.29 o 
   0   7  10        0.17        9.90     13.63 o 
   1   7  10     3018.75     3093.93     86.30 o 
   2   7  10      915.34      898.57     37.83 o 
   3   7  10      303.33      345.39     24.11 o 
   4   7  10        8.43       -1.56     13.94 o 
   5   7  10       48.02       38.02     20.80 o 
   6   7  10      780.35      784.07     68.13 o 
   7   7  10       52.15       60.81     18.50 o 
   8   7  10       99.99      113.64     54.14 o 
   9   7  10        3.97        4.25     39.97 o 
  10   7  10        2.08      -23.00     23.00 o 
 -10   8  10       14.45       17.91     15.95 o 
  -9   8  10      210.59      255.24     22.65 o 
  -8   8  10      105.97       99.38     16.49 o 
  -7   8  10      380.72      375.29     23.12 o 
  -6   8  10       71.15       63.14     12.20 o 
  -5   8  10      295.51      338.46     18.58 o 
  -4   8  10      229.45      238.01     14.19 o 
  -3   8  10     1062.25     1106.87     38.22 o 
  -2   8  10      265.79      242.52     14.66 o 
  -1   8  10      137.25      129.64     11.53 o 
   0   8  10      948.56      965.62     49.31 o 
   1   8  10      118.48      125.24     12.44 o 
   2   8  10     3374.68     3461.94    110.40 o 
   3   8  10      187.97      206.51     32.67 o 
   4   8  10       55.15       34.80     16.37 o 
   5   8  10      586.24      569.38     30.04 o 
   6   8  10       44.86       67.46     15.35 o 
   7   8  10      233.44      231.68     23.12 o 
   8   8  10        5.49      -20.81     20.81 o 
   9   8  10      133.55      130.33     31.76 o 
 -10   9  10       48.15       41.72     36.52 o 
  -9   9  10      299.94      327.63     39.31 o 
  -8   9  10       89.12       84.38     15.93 o 
  -7   9  10        0.46       -8.74     12.38 o 
  -6   9  10      237.63      245.67     18.38 o 
  -5   9  10      401.31      381.27     20.31 o 
  -4   9  10       46.44       37.56      7.18 o 
  -3   9  10     1401.49     1473.97     51.13 o 
  -2   9  10       27.05       45.21      9.93 o 
  -1   9  10     2181.30     2258.16     76.98 o 
   0   9  10      375.93      391.31     21.95 o 
   1   9  10       12.98       -7.10     12.33 o 
   2   9  10      907.10      954.73     52.27 o 
   3   9  10      712.64      723.11     41.29 o 
   4   9  10      133.37       95.75     19.19 o 
   5   9  10      451.94      450.18     40.77 o 
   6   9  10      173.32      156.97     37.24 o 
   7   9  10        1.54       14.66     20.37 o 
   8   9  10       19.61       21.90     24.09 o 
   9   9  10      103.35      124.85     32.86 o 
 -10  10  10       78.69      104.20     19.89 o 
  -9  10  10       33.82       56.20     38.57 o 
  -8  10  10        3.94       -6.82     13.27 o 
  -7  10  10      684.97      667.90     44.42 o 
  -6  10  10        2.67       -2.10     11.22 o 
  -5  10  10     1948.81     1984.31     64.94 o 
  -4  10  10        0.72        5.27      6.98 o 
  -3  10  10       32.78       24.62      9.41 o 
  -2  10  10       94.21       91.89     12.22 o 
  -1  10  10      238.50      217.70     16.54 o 
   0  10  10      722.83      831.88     46.00 o 
   1  10  10        2.79        8.15     10.86 o 
   2  10  10      317.30      325.24     23.91 o 
   3  10  10      951.52     1061.25     61.57 o 
   4  10  10       73.68       63.27     46.00 o 
   5  10  10      157.50      142.77     24.11 o 
   6  10  10      128.58       99.56     31.76 o 
   7  10  10      193.39      192.57     30.55 o 
   8  10  10        0.23       30.67     24.09 o 
   9  10  10        8.10      -19.71     24.09 o 
  -9  11  10       11.73       12.22     15.20 o 
  -8  11  10       60.16       47.53     24.85 o 
  -7  11  10        2.45       -3.75     12.53 o 
  -6  11  10      850.61      867.50     42.65 o 
  -5  11  10        1.99       30.29     11.85 o 
  -4  11  10      503.99      457.57     19.79 o 
  -3  11  10        0.93       -9.07      9.11 o 
  -2  11  10      505.98      503.43     24.15 o 
  -1  11  10      104.18      102.62     13.28 o 
   0  11  10        6.85       -0.64     10.88 o 
   1  11  10      828.47      861.99     37.49 o 
   2  11  10      301.93      322.83     55.04 o 
   3  11  10     1382.29     1556.63    179.07 o 
   4  11  10      158.06      152.85     37.24 o 
   5  11  10        0.14       -6.78     21.90 o 
   6  11  10      528.85      473.13     42.82 o 
   7  11  10       24.89       46.00     23.00 o 
   8  11  10      439.22      532.27     53.66 o 
   9  11  10        1.22       -9.86     26.28 o 
  -9  12  10        3.60       12.31     19.60 o 
  -8  12  10      133.96      148.37     22.86 o 
  -7  12  10       22.08        4.74     14.37 o 
  -6  12  10        8.39        9.16     17.07 o 
  -5  12  10       20.07       16.78     12.49 o 
  -4  12  10      873.78      836.89     42.37 o 
  -3  12  10      279.14      258.26     18.98 o 
  -2  12  10      783.04      900.35     42.61 o 
  -1  12  10      199.63      208.80     18.01 o 
   0  12  10       14.37       24.74     18.97 o 
   1  12  10       89.34      110.47     16.11 o 
   2  12  10      449.16      406.73     28.37 o 
   3  12  10        2.30       17.07     14.62 o 
   4  12  10       62.54       73.01     21.15 o 
   5  12  10       92.23       72.71     22.19 o 
   6  12  10       38.20       16.98     49.83 o 
   7  12  10        3.14       21.90     23.00 o 
   8  12  10       25.90       44.90     26.28 o 
  -9  13  10        1.44       -6.17     16.39 o 
  -8  13  10       15.01        6.55     15.07 o 
  -7  13  10       48.85       25.10     21.47 o 
  -6  13  10      212.08      208.72     19.82 o 
  -5  13  10      267.96      270.09     21.08 o 
  -4  13  10      425.03      438.26     25.24 o 
  -3  13  10      333.37      394.87     25.14 o 
  -2  13  10      235.52      223.99     24.82 o 
  -1  13  10      104.73      100.78     15.77 o 
   0  13  10      377.47      382.79     42.98 o 
   1  13  10      165.33      146.21     24.39 o 
   2  13  10        6.49      -12.86     37.62 o 
   3  13  10       88.48       52.89     16.63 o 
   4  13  10      416.67      425.30     39.39 o 
   5  13  10       71.82       76.36     30.12 o 
   6  13  10       80.71       75.57     25.19 o 
   7  13  10        2.31       28.48     24.09 o 
   8  13  10      144.97      146.76     32.86 o 
  -8  14  10        5.67        0.15     15.54 o 
  -7  14  10       78.56      101.17     17.80 o 
  -6  14  10       20.00       21.59     17.55 o 
  -5  14  10       75.14       60.49     15.16 o 
  -4  14  10      346.17      312.54     18.85 o 
  -3  14  10      325.19      307.81     23.06 o 
  -2  14  10       34.79       55.77     14.72 o 
  -1  14  10       68.36       64.91     15.51 o 
   0  14  10      789.97      876.18     45.10 o 
   1  14  10        1.69      -10.54     29.27 o 
   2  14  10      252.78      291.81     33.16 o 
   3  14  10        1.09       -0.13     14.93 o 
   4  14  10        1.29        4.12     29.57 o 
   5  14  10      166.73      210.27     30.13 o 
   6  14  10       34.93       18.62     21.90 o 
   7  14  10      110.59       92.00     28.48 o 
   8  14  10       12.64       10.95     25.19 o 
  -8  15  10        0.27       -5.94     19.44 o 
  -7  15  10      141.02      134.53     26.08 o 
  -6  15  10      493.22      493.85     30.92 o 
  -5  15  10       20.15       21.35     14.33 o 
  -4  15  10      183.73      188.62     16.05 o 
  -3  15  10      834.64      891.19     48.53 o 
  -2  15  10      203.51      195.39     31.77 o 
  -1  15  10      280.89      359.02     27.98 o 
   0  15  10      342.56      323.06     26.84 o 
   1  15  10      160.60      174.57     21.10 o 
   2  15  10       79.31       89.21     19.19 o 
   3  15  10      495.80      487.06     34.84 o 
   4  15  10       19.98       27.58     21.27 o 
   5  15  10       16.59       42.71     23.00 o 
   6  15  10       51.94       55.86     25.19 o 
   7  15  10       18.58        5.48     24.09 o 
  -7  16  10        1.62        0.74     15.83 o 
  -6  16  10      315.18      289.82     29.72 o 
  -5  16  10      148.17      150.70     22.92 o 
  -4  16  10       46.29       41.81     15.74 o 
  -3  16  10      590.97      628.60     52.48 o 
  -2  16  10        4.37      -14.39     14.39 o 
  -1  16  10        1.33       -5.97     18.67 o 
   0  16  10       77.71       62.95     22.14 o 
   1  16  10        2.13      -14.55     20.55 o 
   2  16  10      281.29      244.89     25.93 o 
   3  16  10      225.02      195.22     24.61 o 
   4  16  10       63.82       58.05     24.09 o 
   5  16  10      100.82       73.38     27.38 o 
   6  16  10        1.79       -5.48     21.90 o 
   7  16  10      123.14      168.66     33.95 o 
  -7  17  10       57.38       39.82     17.66 o 
  -6  17  10      159.11      199.05     28.14 o 
  -5  17  10        0.14      -20.20     22.29 o 
  -4  17  10      313.45      316.56     25.84 o 
  -3  17  10       27.29       32.22     24.34 o 
  -2  17  10       12.26       -7.69     17.39 o 
  -1  17  10      761.09      807.51     56.12 o 
   0  17  10       40.76       -0.85     24.98 o 
   1  17  10      305.73      365.72     33.96 o 
   2  17  10       32.82        5.01     25.29 o 
   3  17  10       19.30       18.49     18.41 o 
   4  17  10      207.84      220.14     33.95 o 
   5  17  10       48.16       46.00     25.19 o 
   6  17  10       13.36      -24.09     24.09 o 
  -6  18  10       20.28        2.58     29.56 o 
  -5  18  10        0.22      -14.91     15.40 o 
  -4  18  10       50.20       67.32     20.70 o 
  -3  18  10       85.60       71.83     19.92 o 
  -2  18  10      208.06      212.26     23.80 o 
  -1  18  10       28.20       -1.13     17.24 o 
   0  18  10      303.79      295.99     38.34 o 
   1  18  10        0.10      -18.02     18.02 o 
   2  18  10      305.61      372.41     33.05 o 
   3  18  10        3.90       13.53     17.80 o 
   4  18  10       72.16       98.57     28.48 o 
   5  18  10        0.05      -18.62     21.90 o 
  -5  19  10       10.80        9.18     16.70 o 
  -4  19  10      214.28      225.48     24.39 o 
  -3  19  10        3.66      -16.22     16.22 o 
  -2  19  10        2.83        6.39     16.55 o 
  -1  19  10       70.86       58.44     20.35 o 
   0  19  10        1.75       17.24     36.85 o 
   1  19  10      118.60      114.26     22.88 o 
   2  19  10      239.82      285.25     50.48 o 
   3  19  10        2.53        5.24     22.10 o 
   4  19  10       24.05       35.96     25.74 o 
   5  19  10       30.87       14.24     25.19 o 
  -4  20  10       37.03       31.96     21.99 o 
  -3  20  10       76.99       50.54     44.90 o 
  -2  20  10       99.88      109.06     22.05 o 
  -1  20  10        0.33       -3.55     23.30 o 
   0  20  10        0.67       -9.49     17.92 o 
   1  20  10       13.78       16.59     22.75 o 
   2  20  10       41.56       51.12     42.16 o 
   3  20  10       67.59       79.90     48.74 o 
  -3  21  10      101.44      115.46     22.39 o 
  -2  21  10        4.72       11.74     17.85 o 
  -1  21  10       59.44       53.03     20.15 o 
   0  21  10       25.62       30.30     32.70 o 
   1  21  10       55.81       75.52     21.99 o 
   2  21  10        3.45       11.56     19.73 o 
 -11   0  11      174.17      150.54     33.95 o 
  -9   0  11      460.64      405.60     52.02 o 
  -7   0  11     1165.83     1184.62     72.83 o 
  -5   0  11       55.06       30.16     12.01 o 
  -3   0  11     1287.01     1101.77     64.62 o 
  -1   0  11     1664.57     1654.43     67.76 o 
   1   0  11    12651.11    12755.20    618.38 o 
   3   0  11       10.15        6.73     20.69 o 
   5   0  11      563.09      565.09     41.01 o 
   7   0  11      359.67      486.78     43.70 o 
   9   0  11       74.59       90.78     48.74 o 
 -11   1  11        4.07      -13.73     17.31 o 
 -10   1  11      278.62      256.83     31.62 o 
  -9   1  11       40.28       18.46     17.23 o 
  -8   1  11      733.33      747.58     46.50 o 
  -7   1  11       26.01       25.07     15.69 o 
  -6   1  11        4.69       -8.31      8.31 o 
  -5   1  11     3168.42     3065.15     96.38 o 
  -4   1  11        1.93       -8.42      9.27 o 
  -3   1  11     1234.01     1318.62     77.76 o 
  -2   1  11      762.72      807.95     35.60 o 
  -1   1  11      831.16      910.32     25.94 o 
   0   1  11      163.19      181.75      8.70 o 
   1   1  11      310.28      231.09     33.95 o 
   2   1  11       35.56       16.76     18.78 o 
   3   1  11      527.39      448.16     39.84 o 
   4   1  11      568.72      486.31     23.94 o 
   5   1  11        1.18       -6.55     24.19 o 
   6   1  11      143.70      158.82     27.03 o 
   7   1  11        8.45      -13.59     13.59 o 
   8   1  11        8.76       37.85     25.77 o 
   9   1  11       94.47      128.33     30.83 o 
  10   1  11       37.24       53.66     29.57 o 
 -10   2  11       16.49      -15.01     15.01 o 
  -9   2  11       22.19       30.43     14.66 o 
  -8   2  11      132.70      128.21     16.08 o 
  -7   2  11      337.82      261.84     17.76 o 
  -6   2  11      244.75      235.79     14.44 o 
  -5   2  11        0.57        8.67      7.30 o 
  -4   2  11     1072.08     1053.95     37.07 o 
  -3   2  11      380.95      371.83     28.53 o 
  -2   2  11     1044.72     1160.64     54.53 o 
  -1   2  11      175.55      172.87     12.41 o 
   0   2  11     2060.36     2067.11     67.94 o 
   1   2  11      488.35      476.68     23.35 o 
   2   2  11       13.78       12.65     19.29 o 
   3   2  11     2482.28     2383.29     79.32 o 
   4   2  11        8.61       -3.82     21.34 o 
   5   2  11     1712.18     1825.95     85.05 o 
   6   2  11      223.66      198.58     21.66 o 
   7   2  11      385.30      324.89     25.26 o 
   8   2  11      181.64      198.80     32.10 o 
   9   2  11       79.68       55.67     35.58 o 
  10   2  11       84.30      123.76     33.95 o 
 -10   3  11      306.51      296.72     30.67 o 
  -9   3  11        0.02      -15.02     15.02 o 
  -8   3  11      315.64      323.92     21.49 o 
  -7   3  11      333.56      323.40     19.94 o 
  -6   3  11      897.51      944.50     33.97 o 
  -5   3  11        5.01       -2.69      8.22 o 
  -4   3  11      100.75       82.83     22.55 o 
  -3   3  11       90.81      143.01     14.77 o 
  -2   3  11       56.57       41.26     12.51 o 
  -1   3  11      562.68      536.96     34.92 o 
   0   3  11     3586.78     3960.28    208.06 o 
   1   3  11     3185.16     3158.71     90.39 o 
   2   3  11     1144.87     1141.89     41.56 o 
   3   3  11      608.72      638.46     48.04 o 
   4   3  11       23.11       38.39     19.86 o 
   5   3  11       84.01       84.99     23.24 o 
   6   3  11      504.84      546.79     30.89 o 
   7   3  11       65.98       70.98     17.19 o 
   8   3  11      207.34      235.15     52.33 o 
   9   3  11        4.30      -19.08     24.60 o 
  10   3  11       11.07       15.33     27.38 o 
 -10   4  11       13.86        6.63     14.42 o 
  -9   4  11      195.82      217.98     19.93 o 
  -8   4  11      229.30      222.80     29.56 o 
  -7   4  11      511.28      469.87     24.73 o 
  -6   4  11       14.91       16.30      9.22 o 
  -5   4  11       11.62        6.43      7.33 o 
  -4   4  11     1251.72     1254.12     43.75 o 
  -3   4  11     1771.02     1876.98     76.24 o 
  -2   4  11      600.71      660.85     37.79 o 
  -1   4  11      148.80      173.25     20.71 o 
   0   4  11      146.97      107.33     13.14 o 
   1   4  11        1.05      -22.22     22.22 o 
   2   4  11        0.78       -7.21      7.21 o 
   3   4  11      105.58      101.04     31.46 o 
   4   4  11       24.79       -6.37     18.89 o 
   5   4  11       71.14       54.79     17.61 o 
   6   4  11      989.29     1067.63     83.78 o 
   7   4  11        5.78      -38.39     60.42 o 
   8   4  11      131.31      192.05     35.20 o 
   9   4  11        1.39        9.31     70.64 o 
  10   4  11       12.05       -4.38     26.28 o 
 -10   5  11       76.83       74.54     18.23 o 
  -9   5  11       27.00       28.83     14.86 o 
  -8   5  11      219.64      214.43     19.01 o 
  -7   5  11       61.61       52.70     13.08 o 
  -6   5  11      146.66      137.97     12.54 o 
  -5   5  11        2.98        5.08      7.18 o 
  -4   5  11      179.72      187.09     16.73 o 
  -3   5  11       30.53       30.92     24.46 o 
  -2   5  11      830.79     1018.43     48.86 o 
  -1   5  11     3712.93     3798.75    146.18 o 
   0   5  11       15.26       18.08     12.01 o 
   1   5  11      906.92     1011.83     34.37 o 
   2   5  11      628.31      619.06     27.70 o 
   3   5  11        0.46       -4.56     10.14 o 
   4   5  11      196.62      201.38     52.89 o 
   5   5  11        5.62       -6.72     28.10 o 
   6   5  11      757.23      739.88     98.24 o 
   7   5  11      622.37      855.08     55.49 o 
   8   5  11       59.57      103.74     56.98 o 
   9   5  11      309.04      427.99     47.64 o 
 -10   6  11       65.05       26.84     22.78 o 
  -9   6  11      163.83      141.25     18.43 o 
  -8   6  11       28.01       45.31     13.12 o 
  -7   6  11      714.75      710.56     31.59 o 
  -6   6  11      333.73      373.24     19.70 o 
  -5   6  11      824.90      848.41     31.17 o 
  -4   6  11       15.08       29.75      7.64 o 
  -3   6  11     2012.60     2096.00     86.68 o 
  -2   6  11        4.23       10.92     29.42 o 
  -1   6  11     1520.50     2273.73    228.74 o 
   0   6  11       35.48       28.40     12.37 o 
   1   6  11      461.79      584.66     36.65 o 
   2   6  11      789.53      742.79     30.05 o 
   3   6  11      321.63      319.81     23.07 o 
   4   6  11      233.77      200.21     22.65 o 
   5   6  11      227.04      221.15     25.72 o 
   6   6  11      136.18       64.05     63.80 o 
   7   6  11        9.18      -17.79     19.94 o 
   8   6  11       16.90       50.44     42.06 o 
   9   6  11       63.92      126.29     33.95 o 
 -10   7  11       91.70       68.85     25.63 o 
  -9   7  11       19.16       50.53     23.14 o 
  -8   7  11        5.59       32.99     13.13 o 
  -7   7  11      198.75      230.27     21.66 o 
  -6   7  11        8.20       -9.61      9.61 o 
  -5   7  11      661.28      729.58     30.79 o 
  -4   7  11       23.82        3.05      7.84 o 
  -3   7  11      526.07      670.66     91.73 o 
  -2   7  11      595.21      603.92     36.41 o 
  -1   7  11      846.71      899.44     78.85 o 
   0   7  11      130.42      125.84     10.63 o 
   1   7  11      790.70      782.03     35.82 o 
   2   7  11      165.19      180.72     15.18 o 
   3   7  11        2.32       -5.57     12.54 o 
   4   7  11       54.43       73.42     28.15 o 
   5   7  11      340.08      327.88     30.70 o 
   6   7  11      135.73      117.16     40.78 o 
   7   7  11      651.69      947.76     65.47 o 
   8   7  11       42.14       -3.74     26.95 o 
   9   7  11       74.98      352.66    125.95 o 
 -10   8  11        0.13       23.02     24.58 o 
  -9   8  11      659.99      639.56     43.92 o 
  -8   8  11      161.11      178.19     26.19 o 
  -7   8  11       85.83       75.43     14.28 o 
  -6   8  11      356.35      383.44     21.39 o 
  -5   8  11      462.75      408.59     20.47 o 
  -4   8  11      574.39      517.52     36.04 o 
  -3   8  11       24.00       48.90     19.78 o 
  -2   8  11      986.08     1014.43    130.33 o 
  -1   8  11       63.49       79.31     13.57 o 
   0   8  11      324.79      369.04     18.89 o 
   1   8  11      754.13      791.81     31.21 o 
   2   8  11        5.83       -5.56     16.00 o 
   3   8  11        9.50       -7.02     22.31 o 
   4   8  11       28.20       25.25     15.61 o 
   5   8  11       98.25      110.74     21.46 o 
   6   8  11      451.24      506.34     47.32 o 
   7   8  11       82.46       85.04     25.57 o 
   8   8  11      191.40      238.79     45.45 o 
   9   8  11        8.39        5.48     25.19 o 
  -9   9  11        6.87        2.82     21.35 o 
  -8   9  11      236.74      219.70     29.10 o 
  -7   9  11        1.44      -17.42     18.89 o 
  -6   9  11     1607.64     1648.28     93.74 o 
  -5   9  11      103.04      106.73     12.44 o 
  -4   9  11       67.26       50.20     10.39 o 
  -3   9  11       15.16       21.79     15.30 o 
  -2   9  11      103.82      135.23     24.66 o 
  -1   9  11        0.75       28.24     13.05 o 
   0   9  11      591.06      694.01     39.10 o 
   1   9  11      973.67      996.54     43.47 o 
   2   9  11     1615.88     1682.99     58.38 o 
   3   9  11      524.20      552.96     43.65 o 
   4   9  11      598.07      628.78     40.92 o 
   5   9  11       20.48        7.61     17.64 o 
   6   9  11       68.62       71.86     22.59 o 
   7   9  11      118.86      130.70     28.66 o 
   8   9  11       38.23       26.28     27.38 o 
   9   9  11       10.88       27.38     25.19 o 
  -9  10  11       29.44       51.13     24.48 o 
  -8  10  11      207.14      171.96     28.24 o 
  -7  10  11       27.25       29.32     21.68 o 
  -6  10  11      715.38      741.68     61.49 o 
  -5  10  11        1.01       17.12     10.76 o 
  -4  10  11      612.86      593.51     28.92 o 
  -3  10  11       55.47       50.39     17.98 o 
  -2  10  11      137.28      141.82     22.96 o 
  -1  10  11     1358.72     1445.15     54.44 o 
   0  10  11      894.51     1047.23     42.90 o 
   1  10  11       49.17       37.33     11.85 o 
   2  10  11        5.49        7.80     20.10 o 
   3  10  11     1011.22     1052.28     61.84 o 
   4  10  11        2.82      -16.07     16.07 o 
   5  10  11      255.85      251.40     30.13 o 
   6  10  11       68.62       63.04     36.69 o 
   7  10  11      565.04      742.42     96.38 o 
   8  10  11      154.95      181.80     35.05 o 
  -9  11  11       59.16       73.76     26.61 o 
  -8  11  11      145.19      162.02     28.55 o 
  -7  11  11      284.21      247.13     30.61 o 
  -6  11  11       10.49        0.52     23.37 o 
  -5  11  11     1114.00     1121.59     45.48 o 
  -4  11  11        0.71       -7.98     15.36 o 
  -3  11  11     1088.93     1063.44     47.88 o 
  -2  11  11       17.22        5.31     17.07 o 
  -1  11  11      439.05      479.33     25.99 o 
   0  11  11       26.36       39.31     12.39 o 
   1  11  11      139.92      111.81     16.28 o 
   2  11  11      544.75      506.82     31.88 o 
   3  11  11        5.91       -4.89     29.02 o 
   4  11  11       53.08       73.99     21.16 o 
   5  11  11      305.27      324.39     52.02 o 
   6  11  11      178.28      138.80     28.40 o 
   7  11  11       25.05       18.62     24.09 o 
   8  11  11        0.32       -8.76     24.09 o 
  -9  12  11       37.54       39.95     26.27 o 
  -8  12  11        2.43      -25.49     25.49 o 
  -7  12  11      105.94       84.31     42.85 o 
  -6  12  11        4.19       17.27     21.79 o 
  -5  12  11      246.05      249.56     19.66 o 
  -4  12  11       44.33       29.64     22.61 o 
  -3  12  11      106.58       73.99     20.90 o 
  -2  12  11       60.77       61.10     13.04 o 
  -1  12  11      189.94      208.30     21.40 o 
   0  12  11      369.09      389.63     27.05 o 
   1  12  11      302.68      332.22     33.90 o 
   2  12  11      132.54      185.38     30.91 o 
   3  12  11     1168.78     1134.07     67.14 o 
   4  12  11      139.95      120.09     24.19 o 
   5  12  11      282.29      310.03     82.14 o 
   6  12  11       22.86       39.50     47.64 o 
   7  12  11       14.14       14.24     23.00 o 
   8  12  11        9.71       20.81     25.19 o 
  -8  13  11       13.61       -3.98     22.56 o 
  -7  13  11       69.48       89.72     28.93 o 
  -6  13  11       68.56       85.78     26.00 o 
  -5  13  11      939.45      893.08     51.96 o 
  -4  13  11       21.30       20.97     12.62 o 
  -3  13  11      377.94      418.52     43.66 o 
  -2  13  11       17.68       -5.36     14.54 o 
  -1  13  11      216.36      282.74     22.00 o 
   0  13  11       11.64        9.77     24.50 o 
   1  13  11        8.51        8.38     21.26 o 
   2  13  11       24.63       42.59     19.65 o 
   3  13  11       19.53       40.50     20.14 o 
   4  13  11       57.18       31.84     27.93 o 
   5  13  11       57.59       47.75     22.31 o 
   6  13  11      124.73      104.04     28.48 o 
   7  13  11        5.64       16.43     24.09 o 
  -8  14  11        7.82       12.82     30.13 o 
  -7  14  11        9.13       18.41     25.77 o 
  -6  14  11      189.50      187.62     51.19 o 
  -5  14  11       80.35       62.97     25.95 o 
  -4  14  11     1105.70     1203.64    112.24 o 
  -3  14  11        2.47       25.82     31.09 o 
  -2  14  11        3.85        2.55     12.88 o 
  -1  14  11       35.77       53.35     14.50 o 
   0  14  11      501.96      554.87     34.76 o 
   1  14  11        4.25       17.03     20.02 o 
   2  14  11      206.55      233.58     31.31 o 
   3  14  11      388.75      417.16     43.26 o 
   4  14  11       10.99        1.29     19.28 o 
   5  14  11      394.20      382.62     39.85 o 
   6  14  11       59.36       32.86     23.00 o 
   7  14  11       26.19       53.66     26.28 o 
  -7  15  11        0.10       15.62     32.33 o 
  -6  15  11       46.85       10.08     26.09 o 
  -5  15  11       86.56       43.87     26.77 o 
  -4  15  11       32.61       40.96     14.99 o 
  -3  15  11        3.20      -24.94     24.94 o 
  -2  15  11      199.07      140.09     30.81 o 
  -1  15  11       11.13        6.53     14.61 o 
   0  15  11      363.94      402.36     28.00 o 
   1  15  11      158.67      133.08     41.69 o 
   2  15  11      671.22      737.47     43.10 o 
   3  15  11        3.77      -30.01     30.01 o 
   4  15  11       26.22       17.89     21.36 o 
   5  15  11        1.62       -7.67     20.81 o 
   6  15  11        3.01       48.19     25.19 o 
   7  15  11        0.93       -2.19     24.09 o 
  -7  16  11        1.19       -8.80     25.71 o 
  -6  16  11       88.02       84.14     31.96 o 
  -5  16  11        9.65        7.71     40.78 o 
  -4  16  11      214.50      210.76     33.20 o 
  -3  16  11      126.06      147.65     32.05 o 
  -2  16  11      389.88      510.88     44.73 o 
  -1  16  11       85.53       61.60     17.20 o 
   0  16  11      300.18      272.28     40.50 o 
   1  16  11        5.02        5.40     19.64 o 
   2  16  11        0.10      -16.55     37.40 o 
   3  16  11        2.88       -7.94     58.59 o 
   4  16  11       37.23       33.95     25.19 o 
   5  16  11       91.97       70.09     27.38 o 
   6  16  11        1.75       26.28     24.09 o 
  -6  17  11       16.49      -14.19     28.16 o 
  -5  17  11       47.41       66.44     30.38 o 
  -4  17  11       50.59       18.64     15.03 o 
  -3  17  11       27.02        8.71     27.22 o 
  -2  17  11      135.66       82.68     44.79 o 
  -1  17  11      126.92      102.36     19.31 o 
   0  17  11       42.17       33.14     17.88 o 
   1  17  11      347.46      414.12     31.43 o 
   2  17  11      208.95      244.39     35.14 o 
   3  17  11       38.41       -1.10     21.90 o 
   4  17  11      203.07      239.85     36.14 o 
   5  17  11       15.43       21.90     23.00 o 
  -5  18  11       78.88       72.75     31.77 o 
  -4  18  11       28.40       24.52     30.40 o 
  -3  18  11      144.28      190.33     36.73 o 
  -2  18  11      140.06      141.29     34.89 o 
  -1  18  11      232.27      220.88     30.35 o 
   0  18  11        0.12      -25.55     29.40 o 
   1  18  11      632.62      836.76     45.26 o 
   2  18  11       69.97       49.77     20.01 o 
   3  18  11      102.92      125.95     28.48 o 
   4  18  11        1.16        2.19     23.00 o 
   5  18  11        1.98      -21.90     21.90 o 
  -4  19  11        0.92        1.52     29.51 o 
  -3  19  11      186.10      154.51     43.60 o 
  -2  19  11      102.51       94.89     34.89 o 
  -1  19  11       62.32      110.50     47.21 o 
   0  19  11        2.64      -22.46     25.61 o 
   1  19  11        7.94       24.49     19.27 o 
   2  19  11      154.05      184.35     25.30 o 
   3  19  11        0.76       -1.90     34.50 o 
   4  19  11       15.14      -10.95     24.09 o 
  -3  20  11        6.67       34.43     34.36 o 
  -2  20  11       25.22       43.18     34.73 o 
  -1  20  11        0.69      -20.67     32.12 o 
   0  20  11       72.26      102.22     67.90 o 
   1  20  11        5.03        9.64     26.79 o 
   2  20  11       13.06      -19.10     19.10 o 
 -10   0  12      399.09      416.80     38.97 o 
  -8   0  12      174.36      181.61     24.79 o 
  -6   0  12      457.19      446.36     30.79 o 
  -4   0  12      287.59      235.00     29.57 o 
  -2   0  12      193.09      167.57     17.52 o 
   0   0  12       17.74       16.70     14.96 o 
   2   0  12     2662.52     2842.99    188.92 o 
   4   0  12      627.32      737.07    107.33 o 
   6   0  12      158.01      182.90     95.28 o 
   8   0  12        3.02      -40.52    111.71 o 
 -10   1  12       49.38       44.33     22.00 o 
  -9   1  12       36.19       52.07     15.05 o 
  -8   1  12        6.96      -12.01     12.01 o 
  -7   1  12     1514.85     1572.87     55.80 o 
  -6   1  12       20.06        2.64      9.54 o 
  -5   1  12      845.20      852.53     32.25 o 
  -4   1  12      207.11      198.04     23.71 o 
  -3   1  12     1228.44     1209.10     73.38 o 
  -2   1  12     2685.07     2769.77    158.80 o 
  -1   1  12      134.48      105.51     16.39 o 
   0   1  12     1426.32     1435.78     54.87 o 
   1   1  12       67.27       64.92     18.88 o 
   2   1  12     1243.87      992.30     85.97 o 
   3   1  12      589.69      697.47     53.91 o 
   4   1  12     1408.43     1303.88    148.40 o 
   5   1  12        4.54       14.11     54.97 o 
   6   1  12       15.60       61.52     63.45 o 
   7   1  12       75.88      -45.40     68.14 o 
   8   1  12      121.29      200.53     83.59 o 
   9   1  12      185.08      203.35    137.45 o 
 -10   2  12       14.65       33.09     22.08 o 
  -9   2  12       64.24       14.28     45.68 o 
  -8   2  12      809.54      816.52     35.21 o 
  -7   2  12        0.50       -2.91     10.68 o 
  -6   2  12      267.91      270.46     27.51 o 
  -5   2  12       77.82       89.50     11.80 o 
  -4   2  12      237.78      226.19     13.00 o 
  -3   2  12     1367.37     1392.65     56.88 o 
  -2   2  12      267.33      269.48     24.64 o 
  -1   2  12     3653.11     3809.46    119.91 o 
   0   2  12     1321.34     1457.33    116.26 o 
   1   2  12      380.67      389.77     21.93 o 
   2   2  12      101.08       40.98     32.86 o 
   3   2  12     1316.21     1113.58     66.75 o 
   4   2  12       70.07       56.95     71.19 o 
   5   2  12        0.53       -5.38     56.11 o 
   6   2  12       49.99      159.69     65.81 o 
   7   2  12      116.98      101.38     73.88 o 
   8   2  12       42.94       -0.32     76.62 o 
   9   2  12       41.35       12.05     86.74 o 
 -10   3  12        0.06       -9.08     20.69 o 
  -9   3  12      388.41      414.31     48.61 o 
  -8   3  12      323.78      341.74     32.26 o 
  -7   3  12      138.73      163.55     21.63 o 
  -6   3  12        6.36       10.19     20.71 o 
  -5   3  12      398.97      414.81     30.17 o 
  -4   3  12      326.39      342.29     23.00 o 
  -3   3  12      351.18      356.37     33.27 o 
  -2   3  12      259.25      251.45     19.66 o 
  -1   3  12      167.45      225.61     28.48 o 
   0   3  12        0.10       75.44     21.90 o 
   1   3  12      718.32      813.99     58.40 o 
   2   3  12      110.73       87.10     23.25 o 
   3   3  12        9.20      -30.65     31.99 o 
   4   3  12        6.02       -3.27     48.40 o 
   5   3  12     1209.75     1211.18     62.14 o 
   6   3  12      124.94      143.19     40.20 o 
   7   3  12      430.32      488.57     42.11 o 
   8   3  12       53.78       57.85     78.60 o 
   9   3  12        4.64      -24.09    121.57 o 
 -10   4  12       37.88       27.76     22.20 o 
  -9   4  12        0.20        3.93     20.58 o 
  -8   4  12      208.09      224.69     41.86 o 
  -7   4  12       70.66       56.17     18.99 o 
  -6   4  12       40.23       34.27     14.85 o 
  -5   4  12     1056.04     1054.42     57.71 o 
  -4   4  12        7.82       13.30     13.64 o 
  -3   4  12       20.02       62.09     14.95 o 
  -2   4  12      708.17      705.16     36.71 o 
  -1   4  12       73.09       49.25     15.68 o 
   0   4  12      123.75      171.83     20.52 o 
   1   4  12     2102.23     2357.03     98.29 o 
   2   4  12      355.86      329.96     34.59 o 
   3   4  12       74.41       44.93     72.28 o 
   4   4  12      187.55      152.98     19.31 o 
   5   4  12       62.72       72.55     18.69 o 
   6   4  12      189.18      221.50     28.11 o 
   7   4  12       48.42      -20.95     20.95 o 
   8   4  12      115.54      237.34     83.81 o 
   9   4  12       23.82       47.09    119.38 o 
 -10   5  12       16.45       10.29     22.15 o 
  -9   5  12      254.16      288.79     30.27 o 
  -8   5  12       68.60       50.71     19.63 o 
  -7   5  12      757.57      685.53     39.04 o 
  -6   5  12       84.79       77.95     18.02 o 
  -5   5  12        0.95       17.52     19.71 o 
  -4   5  12      659.62      694.89     37.20 o 
  -3   5  12     2297.75     2424.50     97.19 o 
  -2   5  12     3522.14     3680.86    141.84 o 
  -1   5  12       99.11       75.43     22.94 o 
   0   5  12       66.89       89.42     15.35 o 
   1   5  12     1195.57     1173.92     77.48 o 
   2   5  12      232.95      553.75     97.42 o 
   3   5  12      142.86      135.61     17.28 o 
   4   5  12      130.15      122.29     23.92 o 
   5   5  12      213.62      258.61     27.65 o 
   6   5  12       35.00       31.97     35.41 o 
   7   5  12      372.05      415.62     39.58 o 
   8   5  12       87.78       22.58     78.46 o 
   9   5  12       46.75       99.66    119.38 o 
 -10   6  12       81.18       81.05     26.14 o 
  -9   6  12       22.80       48.99     23.04 o 
  -8   6  12      178.60      169.37     25.12 o 
  -7   6  12      203.46      190.40     24.00 o 
  -6   6  12       94.47      119.03     18.84 o 
  -5   6  12      101.56      111.09     20.76 o 
  -4   6  12      153.14      189.68     30.67 o 
  -3   6  12       20.48       42.63     29.75 o 
  -2   6  12     2186.90     2915.59    293.54 o 
  -1   6  12      163.99      111.26     21.03 o 
   0   6  12      260.92      276.08     19.80 o 
   1   6  12      364.62      330.88     37.08 o 
   2   6  12     1072.32     1028.53     61.39 o 
   3   6  12       26.22       12.84     32.60 o 
   4   6  12      806.02      806.14     45.95 o 
   5   6  12       49.23       35.60     16.78 o 
   6   6  12     1963.80     2059.52    170.24 o 
   7   6  12       63.47       34.30     25.47 o 
   8   6  12        1.34      -30.42     78.98 o 
   9   6  12        0.72      211.37    125.95 o 
  -9   7  12       12.63      -13.63     20.33 o 
  -8   7  12       50.20       36.46     26.92 o 
  -7   7  12      252.38      300.41     28.42 o 
  -6   7  12      480.16      489.84     30.31 o 
  -5   7  12        0.55       -4.42     15.18 o 
  -4   7  12      480.22      547.50     90.90 o 
  -3   7  12      244.06      260.15     31.21 o 
  -2   7  12     1118.05     1484.64    218.49 o 
  -1   7  12     1053.95      988.17     60.34 o 
   0   7  12      880.27      902.09     49.95 o 
   1   7  12       92.41      118.76     19.86 o 
   2   7  12       44.72       48.61     22.29 o 
   3   7  12      339.05      328.02     26.76 o 
   4   7  12       74.50       51.52     18.85 o 
   5   7  12      188.21      174.26     24.21 o 
   6   7  12        7.71       21.62     28.85 o 
   7   7  12      294.14      337.00     36.45 o 
   8   7  12        1.05        8.15     41.70 o 
   9   7  12        0.25     -110.62    110.62 o 
  -9   8  12       46.89       75.25     25.65 o 
  -8   8  12       12.69       50.67     21.54 o 
  -7   8  12       36.20       46.13     21.44 o 
  -6   8  12      488.08      501.94     35.04 o 
  -5   8  12      433.18      449.45     28.72 o 
  -4   8  12      121.49      140.77     25.04 o 
  -3   8  12       25.14       -6.18     37.78 o 
  -2   8  12       24.04       34.60     21.36 o 
  -1   8  12      744.78      753.75     50.91 o 
   0   8  12       73.45       68.29     24.29 o 
   1   8  12      690.31      704.10     47.74 o 
   2   8  12       23.30       16.02     15.73 o 
   3   8  12        3.87       -8.24     26.72 o 
   4   8  12        7.92      -19.70     21.17 o 
   5   8  12        0.46      -16.75     16.75 o 
   6   8  12      500.43      502.74     41.59 o 
   7   8  12        0.70       -0.32     21.93 o 
   8   8  12      161.34      216.03     93.64 o 
  -9   9  12       61.81       67.99     42.73 o 
  -8   9  12        5.02      -15.88     25.69 o 
  -7   9  12       73.62       51.15     26.92 o 
  -6   9  12      155.10      126.47     23.64 o 
  -5   9  12      802.53      720.32     37.49 o 
  -4   9  12        2.86       -9.35     16.29 o 
  -3   9  12      204.53      224.07     25.03 o 
  -2   9  12      421.75      431.24     32.85 o 
  -1   9  12      252.64      334.10     28.88 o 
   0   9  12        5.68       23.00     20.14 o 
   1   9  12       10.11      -16.51     17.84 o 
   2   9  12       35.50       28.36     12.23 o 
   3   9  12     1716.46     1958.98     89.13 o 
   4   9  12      116.72      111.00     21.26 o 
   5   9  12      772.66      803.00    109.50 o 
   6   9  12       64.78       63.69     31.20 o 
   7   9  12      135.43      144.15     33.40 o 
   8   9  12       11.19       23.00     25.19 o 
  -9  10  12       14.37       27.38     23.72 o 
  -8  10  12      141.75      123.75     27.47 o 
  -7  10  12      161.52      110.86     25.66 o 
  -6  10  12      122.96      137.66     34.51 o 
  -5  10  12      167.23      155.97     23.09 o 
  -4  10  12      311.35      334.18     27.03 o 
  -3  10  12      214.26      264.97     24.80 o 
  -2  10  12       87.81       85.42     23.02 o 
  -1  10  12     1770.07     1956.02     87.96 o 
   0  10  12      241.34      245.37     28.59 o 
   1  10  12       57.52       56.26     22.54 o 
   2  10  12       46.13       44.40     14.62 o 
   3  10  12      248.90      242.13     68.45 o 
   4  10  12       79.65       55.51     19.21 o 
   5  10  12       93.41       71.92     23.33 o 
   6  10  12       68.85      101.83     26.83 o 
   7  10  12        1.26      -19.63     51.47 o 
   8  10  12       26.92       55.86     27.38 o 
  -8  11  12       54.55       66.15     24.83 o 
  -7  11  12       34.47       19.77     22.10 o 
  -6  11  12      244.42      281.21     52.09 o 
  -5  11  12      350.71      341.74     32.30 o 
  -4  11  12       90.31       82.94     20.86 o 
  -3  11  12        3.51      -17.19     18.11 o 
  -2  11  12       12.41       26.63     21.85 o 
  -1  11  12      291.90      269.91     32.90 o 
   0  11  12      729.29      756.56     47.11 o 
   1  11  12       18.28        9.59     12.42 o 
   2  11  12      238.94      297.84     24.86 o 
   3  11  12       68.69       41.38     24.09 o 
   4  11  12       54.11       71.25     38.88 o 
   5  11  12      131.44      114.15     25.38 o 
   6  11  12        1.23      -18.32     18.32 o 
   7  11  12       22.39       54.76     25.19 o 
   8  11  12        0.97        6.57     24.09 o 
  -8  12  12       30.47       28.55     24.98 o 
  -7  12  12       18.66       30.61     34.06 o 
  -6  12  12      505.58      596.44     42.99 o 
  -5  12  12       19.61       49.49     22.67 o 
  -4  12  12      101.24       71.43     29.37 o 
  -3  12  12      210.12      203.21     36.28 o 
  -2  12  12       12.39      -16.29     18.66 o 
  -1  12  12       22.89       15.14     25.74 o 
   0  12  12       37.06       32.33     80.50 o 
   1  12  12       21.82       55.57     29.15 o 
   2  12  12     1094.16     1153.60     58.00 o 
   3  12  12      119.45      115.05     23.17 o 
   4  12  12      484.88      493.82     65.71 o 
   5  12  12        2.18       -2.83     19.28 o 
   6  12  12        4.15      -35.61     65.16 o 
   7  12  12        0.31       16.43     23.00 o 
  -8  13  12       11.44       13.91     25.66 o 
  -7  13  12       53.94       58.07     25.30 o 
  -6  13  12        5.83        3.55     23.44 o 
  -5  13  12      374.33      363.07     39.36 o 
  -4  13  12       90.24      111.56     27.83 o 
  -3  13  12       12.87       -8.50     23.62 o 
  -2  13  12      669.64      648.97     66.74 o 
  -1  13  12       67.39       31.56     54.76 o 
   0  13  12      477.28      549.87     55.86 o 
   1  13  12       38.28        4.72     50.93 o 
   2  13  12      357.05      411.56     37.89 o 
   3  13  12      192.54      214.43     61.88 o 
   4  13  12      461.63      536.18     45.30 o 
   5  13  12        2.76      -10.86     34.50 o 
   6  13  12        3.52       14.24     23.00 o 
   7  13  12       19.43       39.43     25.19 o 
  -7  14  12       45.62       41.56     26.69 o 
  -6  14  12      252.09      300.10     35.21 o 
  -5  14  12       10.97      -15.25     22.83 o 
  -4  14  12        2.49       -7.23     23.91 o 
  -3  14  12      210.74      229.83     32.79 o 
  -2  14  12      214.89      161.33     30.57 o 
  -1  14  12      368.63      352.87     38.58 o 
   0  14  12      274.89      552.74    194.95 o 
   1  14  12      467.96      428.00     49.71 o 
   2  14  12        1.07        5.80     23.82 o 
   3  14  12      316.89      338.71     36.10 o 
   4  14  12        0.70      -18.26     18.26 o 
   5  14  12       49.93       55.05     42.71 o 
   6  14  12        9.84       12.05     23.00 o 
  -7  15  12      111.43      136.77     30.74 o 
  -6  15  12        0.05       -8.64     26.79 o 
  -5  15  12       38.51       70.03     31.22 o 
  -4  15  12        6.45        4.49     25.07 o 
  -3  15  12       40.75       23.44     25.93 o 
  -2  15  12      341.20      343.54     38.50 o 
  -1  15  12        1.21      -26.10     26.10 o 
   0  15  12      126.38       80.38     31.04 o 
   1  15  12      422.27      438.84     51.92 o 
   2  15  12       96.76       89.42     31.84 o 
   3  15  12        1.28       17.80     44.36 o 
   4  15  12        0.05       -3.68     21.40 o 
   5  15  12       86.11       81.05     27.38 o 
   6  15  12       16.81       29.57     25.19 o 
  -6  16  12       19.67       16.37     28.30 o 
  -5  16  12      149.60      141.40     40.56 o 
  -4  16  12       32.29       52.34     28.25 o 
  -3  16  12       52.94      -25.84     26.24 o 
  -2  16  12        4.76      -24.83     24.83 o 
  -1  16  12       80.23      101.15     31.98 o 
   0  16  12       77.30       86.79     32.19 o 
   1  16  12      424.07      516.86     57.05 o 
   2  16  12       37.37       55.94     37.35 o 
   3  16  12      223.24      278.58     34.35 o 
   4  16  12       15.79       26.28     24.09 o 
   5  16  12        0.23      -21.90     23.00 o 
  -5  17  12      107.28      211.01     63.07 o 
  -4  17  12      415.52      462.46     45.63 o 
  -3  17  12        5.62       19.05     29.91 o 
  -2  17  12        1.30      -26.09     26.09 o 
  -1  17  12        2.15       -1.52     39.85 o 
   0  17  12      160.23      152.30     50.06 o 
   1  17  12       35.55       70.36     37.11 o 
   2  17  12       98.93       90.23     41.09 o 
   3  17  12       56.73      -59.14    102.95 o 
  -4  18  12      144.91      154.43     35.62 o 
  -3  18  12       42.40       47.33     32.02 o 
  -2  18  12       33.96        0.74     30.85 o 
  -1  18  12       21.55       75.96     34.53 o 
   0  18  12        9.64      -37.64     67.47 o 
   1  18  12        7.56       21.61     30.32 o 
   2  18  12       27.20      -10.42     31.99 o 
  -3  19  12        1.31      -17.50     30.78 o 
  -2  19  12       54.56       72.07     35.08 o 
  -1  19  12        9.24       25.45     32.97 o 
   0  19  12       76.15       54.42     49.48 o 
   1  19  12        4.34       39.15     37.18 o 
   2  19  12       69.62      130.34     42.41 o 
  -1  20  12      150.44      223.57     99.12 o 
   0  20  12       21.99       41.34     38.17 o 
  -9   0  13       41.25       12.05     49.28 o 
  -7   0  13      114.02       44.90     39.43 o 
  -5   0  13      904.12      888.21     83.24 o 
  -3   0  13       24.46       49.28     12.05 o 
  -1   0  13      266.45      247.12     54.21 o 
   1   0  13     2336.66     2432.65    158.80 o 
   3   0  13      123.82      134.71     69.00 o 
   5   0  13     1775.13     1685.52    177.42 o 
   7   0  13      240.33      300.09    116.09 o 
   9   0  13      123.17      291.32    138.00 o 
 -10   1  13        1.37        6.69     68.45 o 
  -9   1  13      463.12      443.88     48.72 o 
  -8   1  13      127.99      106.54     32.91 o 
  -7   1  13       75.71       58.66     36.14 o 
  -6   1  13      127.97      101.72     25.93 o 
  -5   1  13      522.51      478.03     34.47 o 
  -4   1  13       56.97       58.69     12.39 o 
  -3   1  13      376.66      375.65     31.76 o 
  -2   1  13      767.46      786.36     52.57 o 
  -1   1  13      610.41      581.16     24.73 o 
   0   1  13       45.00       31.95     22.32 o 
   1   1  13      692.76      727.07     97.47 o 
   2   1  13       33.99       76.21     23.99 o 
   3   1  13      545.81      539.54     63.11 o 
   4   1  13      252.42      204.92     60.01 o 
   5   1  13       86.24       63.58     76.12 o 
   6   1  13        4.41      -24.21     64.66 o 
   7   1  13       62.09       95.28     75.11 o 
   8   1  13        4.36       32.36     80.53 o 
   9   1  13       19.26       50.38     88.28 o 
 -10   2  13       96.77       44.98     46.55 o 
  -9   2  13        0.36       -2.25     36.63 o 
  -8   2  13      114.33       70.54     33.97 o 
  -7   2  13      123.49      137.83     19.71 o 
  -6   2  13       35.88       36.76     15.04 o 
  -5   2  13        6.11      -19.61     20.81 o 
  -4   2  13      179.09      195.03     34.35 o 
  -3   2  13      409.84      422.50     25.36 o 
  -2   2  13      587.33      630.12     34.16 o 
  -1   2  13     3255.48     3240.05    106.39 o 
   0   2  13      307.55      299.93     18.93 o 
   1   2  13     1411.20     1315.33     70.13 o 
   2   2  13      904.81      967.47     57.08 o 
   3   2  13       65.75      163.20     85.97 o 
   4   2  13      767.96      812.08     80.15 o 
   5   2  13       63.87      173.61     64.26 o 
   6   2  13       54.71       93.09    134.71 o 
   7   2  13        9.91      -70.36     70.36 o 
   8   2  13        0.04      -15.28     79.31 o 
   9   2  13       14.95      128.53     91.75 o 
 -10   3  13        9.42        5.48     54.76 o 
  -9   3  13       40.37       22.44     21.30 o 
  -8   3  13      640.14      676.26     39.37 o 
  -7   3  13      172.30      140.24     20.50 o 
  -6   3  13      769.02      740.05     34.27 o 
  -5   3  13      112.74       95.71     38.33 o 
  -4   3  13      350.64      368.67     37.07 o 
  -3   3  13       73.79       69.61     14.88 o 
  -2   3  13       83.69       83.37     16.04 o 
  -1   3  13      421.91      420.66     33.02 o 
   0   3  13      253.74      284.94     33.35 o 
   1   3  13      545.75      575.30     75.97 o 
   2   3  13       86.70       40.82     31.61 o 
   3   3  13       55.22       91.36     46.85 o 
   4   3  13      152.48      164.98     96.38 o 
   5   3  13        3.64       24.09     58.86 o 
   6   3  13      662.92      703.88     89.67 o 
   7   3  13       22.65       38.69     74.73 o 
   8   3  13       78.26      122.12     83.64 o 
   9   3  13        1.85     -120.47    120.47 o 
  -9   4  13        9.31        3.20     21.42 o 
  -8   4  13      145.65      163.90     28.82 o 
  -7   4  13       17.27       20.84     16.90 o 
  -6   4  13      202.05      201.52     36.68 o 
  -5   4  13      626.63      572.12     46.55 o 
  -4   4  13      888.17      792.01     40.45 o 
  -3   4  13      454.88      506.28     30.89 o 
  -2   4  13      916.64      912.06     45.97 o 
  -1   4  13        3.11        4.05     16.62 o 
   0   4  13     1916.28     2014.15    168.58 o 
   1   4  13      344.06      410.60     29.65 o 
   2   4  13        5.81       16.55     35.14 o 
   3   4  13       75.86       44.29     46.81 o 
   4   4  13      155.41      107.01     55.27 o 
   5   4  13       21.24       38.29     70.09 o 
   6   4  13      267.63      389.85     78.46 o 
   7   4  13        8.53       99.31     77.15 o 
   8   4  13        5.53      -77.80     77.80 o 
  -9   5  13      135.08      119.15     31.70 o 
  -8   5  13        4.14       15.14     19.59 o 
  -7   5  13      339.17      329.16     28.21 o 
  -6   5  13      526.92      478.66     28.56 o 
  -5   5  13        3.60       15.60     16.84 o 
  -4   5  13       94.84      139.52     55.86 o 
  -3   5  13      237.07      238.72     23.47 o 
  -2   5  13      787.41      892.83     46.27 o 
  -1   5  13      441.88      484.67     32.66 o 
   0   5  13       93.68      151.14     54.76 o 
   1   5  13       45.56       76.63     17.96 o 
   2   5  13      530.19      513.49     42.31 o 
   3   5  13     1303.21     1231.22     92.12 o 
   4   5  13        1.93      -49.95     49.95 o 
   5   5  13      352.86      306.35     68.53 o 
   6   5  13       83.48      162.31     72.78 o 
   7   5  13       20.31      136.11     76.98 o 
   8   5  13        5.22       21.98     80.44 o 
  -9   6  13      300.50      320.49     32.08 o 
  -8   6  13        2.88       -8.52     19.08 o 
  -7   6  13      892.71      874.09     46.55 o 
  -6   6  13       10.84      -15.34     15.34 o 
  -5   6  13       98.02      105.05     22.82 o 
  -4   6  13       90.07       92.71     21.11 o 
  -3   6  13      583.95      579.16     41.71 o 
  -2   6  13       22.98       71.86     37.78 o 
  -1   6  13      605.57      563.59     43.15 o 
   0   6  13      116.06       93.65     17.70 o 
   1   6  13      237.05      225.73     23.49 o 
   2   6  13       11.45       13.91     29.65 o 
   3   6  13        1.36       -4.38     62.43 o 
   4   6  13      127.05      101.04     54.56 o 
   5   6  13        0.92       69.14     62.16 o 
   6   6  13        4.76      -10.60     68.27 o 
   7   6  13      294.30      479.00     87.92 o 
   8   6  13        5.92       87.78     83.37 o 
  -9   7  13       65.50       96.55     34.81 o 
  -8   7  13        0.28      -19.60     19.60 o 
  -7   7  13        7.59       23.90     20.06 o 
  -6   7  13      128.02      118.33     20.33 o 
  -5   7  13      230.88      257.66     46.55 o 
  -4   7  13      410.37      412.55     36.26 o 
  -3   7  13       46.33       58.06     20.76 o 
  -2   7  13      546.21      587.81     76.12 o 
  -1   7  13      577.20      587.38     72.83 o 
   0   7  13       98.19       77.20     18.36 o 
   1   7  13      650.18      653.40     36.39 o 
   2   7  13       20.24       21.92     43.34 o 
   3   7  13      372.23      441.97     62.50 o 
   4   7  13       36.99       22.38     53.28 o 
   5   7  13      641.04      622.60    121.02 o 
   6   7  13       53.23       64.51     69.70 o 
   7   7  13       71.27      108.60     79.05 o 
   8   7  13       19.25       58.53     84.58 o 
  -9   8  13        0.83      -30.49     30.49 o 
  -8   8  13       57.92       45.93     23.37 o 
  -7   8  13       34.74        6.07     20.60 o 
  -6   8  13        3.78        3.67     19.33 o 
  -5   8  13      280.05      290.98     24.66 o 
  -4   8  13      140.68      155.49     26.76 o 
  -3   8  13      637.00      672.45     48.42 o 
  -2   8  13       48.78       89.68     28.48 o 
  -1   8  13      204.12      187.28     65.71 o 
   0   8  13      270.11      340.10     35.42 o 
   1   8  13      132.04       90.81     30.65 o 
   2   8  13      100.28       87.27     25.69 o 
   3   8  13       94.12       85.01     50.67 o 
   4   8  13      394.81      390.94     65.49 o 
   5   8  13      138.53       76.41     65.71 o 
   6   8  13      138.25       81.07    105.69 o 
   7   8  13       10.85      -10.79     76.51 o 
   8   8  13        2.73      -95.28    107.33 o 
  -8   9  13      115.58      100.93     26.15 o 
  -7   9  13       18.67       25.66     22.61 o 
  -6   9  13      730.94      805.79     47.54 o 
  -5   9  13        0.18      -16.98     16.98 o 
  -4   9  13      212.28      210.87     49.19 o 
  -3   9  13        0.02      -19.96     22.05 o 
  -2   9  13      752.49      809.83     89.26 o 
  -1   9  13       72.37       86.52     22.52 o 
   0   9  13      102.63      123.19     24.00 o 
   1   9  13      338.33      416.20     41.27 o 
   2   9  13      121.26      154.78     32.18 o 
   3   9  13      162.18      137.39     53.40 o 
   4   9  13        0.62       10.17     55.82 o 
   5   9  13        0.83        6.36     62.99 o 
   6   9  13      123.98       88.16     71.38 o 
   7   9  13        4.33      -16.45     80.50 o 
  -8  10  13       31.47       23.09     30.95 o 
  -7  10  13        0.86       -5.69     21.40 o 
  -6  10  13       60.34       57.68     22.87 o 
  -5  10  13      203.06      170.84     37.27 o 
  -4  10  13      183.87      128.06     21.77 o 
  -3  10  13      614.86      555.51     32.87 o 
  -2  10  13      136.75      113.21     24.22 o 
  -1  10  13      734.89      797.58     50.79 o 
   0  10  13      145.63      135.97     26.39 o 
   1  10  13        0.33       36.73     75.57 o 
   2  10  13      646.91      529.59     50.56 o 
   3  10  13      121.06      201.52     90.90 o 
   4  10  13      259.27      316.51     98.57 o 
   5  10  13      256.24       64.62    101.85 o 
   6  10  13       26.15      105.14    108.43 o 
   7  10  13       19.40       16.43    122.66 o 
  -8  11  13       20.74       16.00     23.84 o 
  -7  11  13       71.21       73.80     24.70 o 
  -6  11  13      124.24      150.89     27.21 o 
  -5  11  13      135.28      149.55     26.41 o 
  -4  11  13      622.64      631.63     55.49 o 
  -3  11  13      180.07      153.84     23.66 o 
  -2  11  13       65.46       29.64     23.79 o 
  -1  11  13        1.44       -2.33     22.85 o 
   0  11  13       44.04       63.80     28.36 o 
   1  11  13      435.66      561.38     53.66 o 
   2  11  13       39.17       63.23    106.23 o 
   3  11  13       27.26       21.90     85.43 o 
   4  11  13      119.00       53.66     95.28 o 
   5  11  13        0.94      -60.24     96.38 o 
   6  11  13       16.55      -43.81    108.43 o 
  -7  12  13       60.64       58.10     25.41 o 
  -6  12  13      171.24      166.19     28.72 o 
  -5  12  13      120.67      157.87     32.23 o 
  -4  12  13       31.59       40.47     24.36 o 
  -3  12  13      477.66      471.06     39.21 o 
  -2  12  13        1.62      -16.21     22.34 o 
  -1  12  13      337.99      342.76     60.24 o 
   0  12  13      113.19      166.00     35.54 o 
   1  12  13       15.50      -25.02     27.54 o 
   2  12  13        0.29       29.80     55.86 o 
   3  12  13       31.77       97.47     92.00 o 
   4  12  13        3.14       52.57     96.38 o 
   5  12  13      291.87      371.27    115.00 o 
   6  12  13       27.33       48.19    116.09 o 
  -7  13  13       40.29       44.49     30.30 o 
  -6  13  13       33.87       40.18     26.19 o 
  -5  13  13      104.02      114.00     27.89 o 
  -4  13  13       52.47       56.09     26.01 o 
  -3  13  13       95.01       72.36     26.94 o 
  -2  13  13       96.68       47.40     28.18 o 
  -1  13  13      343.00      410.51     81.59 o 
   0  13  13       75.27       54.98     39.43 o 
   1  13  13      189.71      252.25     42.12 o 
   2  13  13       19.56       38.22     34.20 o 
   3  13  13      279.80      325.28    107.33 o 
   4  13  13      139.97       31.76    101.85 o 
   5  13  13        3.95      -16.43    102.95 o 
  -6  14  13        0.84        4.22     27.05 o 
  -5  14  13       89.78       62.09     28.40 o 
  -4  14  13      111.98       81.52     28.27 o 
  -3  14  13       25.78       22.04     25.50 o 
  -2  14  13       13.68        3.26     24.64 o 
  -1  14  13      238.62      259.63     36.42 o 
   0  14  13      831.57      882.21     70.26 o 
   1  14  13        0.27      -30.61     30.61 o 
   2  14  13      266.96      351.66     65.71 o 
   3  14  13        0.34        8.76     96.38 o 
   4  14  13        1.72      -19.71    100.76 o 
   5  14  13       48.29        9.86    107.33 o 
  -6  15  13      171.32      204.00     49.75 o 
  -5  15  13        3.66       28.19     26.63 o 
  -4  15  13       48.25        1.47     25.90 o 
  -3  15  13        2.46       -4.83     35.26 o 
  -2  15  13        1.25       -4.49     26.61 o 
  -1  15  13        4.70       24.79     27.76 o 
   0  15  13       80.45       61.89     37.24 o 
   1  15  13        0.79      -23.57     30.86 o 
   2  15  13      243.31      283.88     45.61 o 
   3  15  13       35.03      156.61    106.23 o 
   4  15  13       61.59       -6.57    105.14 o 
  -5  16  13       66.40       81.02     29.85 o 
  -4  16  13       18.46      -13.01     42.30 o 
  -3  16  13       62.35       43.65     29.63 o 
  -2  16  13      172.99      203.84     35.80 o 
  -1  16  13        4.04      -11.39     27.09 o 
   0  16  13      142.10      111.53     33.33 o 
   1  16  13        3.24       25.35     34.68 o 
   2  16  13      311.35      336.05     52.11 o 
   3  16  13      126.57      111.71    108.43 o 
  -4  17  13       19.11      -23.72     30.55 o 
  -3  17  13        1.37      -26.80     26.80 o 
  -2  17  13      117.48      152.59     38.55 o 
  -1  17  13      246.52      265.01     40.26 o 
   0  17  13       78.17       94.45     34.71 o 
   1  17  13       23.83       58.93     35.14 o 
   2  17  13       31.79       50.44     38.85 o 
   3  17  13       90.12       -2.19    109.52 o 
  -3  18  13        2.49       11.86     30.76 o 
  -2  18  13        3.98        7.03     34.96 o 
  -1  18  13       36.67       -9.75     31.23 o 
   0  18  13       11.13       -0.03     32.84 o 
   1  18  13       62.51       75.02     45.56 o 
   2  18  13        5.92       21.32     35.91 o 
  -8   0  14        3.33      -23.00     43.81 o 
  -6   0  14     1163.25     1112.73    100.76 o 
   0   0  14       17.32        6.37     26.84 o 
   2   0  14        0.60       72.28     60.24 o 
   4   0  14       98.37      157.71     85.43 o 
   6   0  14       76.24      200.42    104.04 o 
   8   0  14      126.88       19.71    116.09 o 
  -9   1  14       95.62       73.94     38.19 o 
  -8   1  14      155.33      115.30     49.28 o 
  -7   1  14        0.53      -27.07     27.07 o 
  -6   1  14       16.36       26.57     25.09 o 
  -5   1  14        2.86       61.33     32.86 o 
  -4   1  14      751.43      634.00     47.22 o 
  -3   1  14        1.45        2.19     27.38 o 
  -2   1  14       32.71       86.52     31.76 o 
  -1   1  14      331.41      329.61     23.35 o 
   0   1  14       41.86       73.60     33.36 o 
   1   1  14       22.37        4.62     21.94 o 
   2   1  14      208.92      175.70     46.07 o 
   3   1  14       97.32      109.53     51.46 o 
   4   1  14     1615.67     1556.14    115.36 o 
   5   1  14       10.71      -55.38     58.47 o 
   6   1  14      366.43      311.61     78.58 o 
   7   1  14      111.35      163.73     78.99 o 
   8   1  14       23.44      -44.22     82.05 o 
  -9   2  14       55.02       80.82     37.73 o 
  -8   2  14       26.84       37.06     33.95 o 
  -7   2  14      185.12      150.58     30.95 o 
  -6   2  14        1.54        2.11     24.95 o 
  -5   2  14       58.89       23.00     33.95 o 
  -4   2  14      524.97      455.84     39.29 o 
  -3   2  14        1.73       15.39     22.84 o 
  -2   2  14      333.81      336.39     22.97 o 
  -1   2  14       24.47      -16.93     17.41 o 
   0   2  14      131.20      132.21     17.11 o 
   1   2  14       11.22      -11.69     30.04 o 
   2   2  14       26.54       54.43     42.16 o 
   3   2  14     1458.65     1335.37    170.85 o 
   4   2  14        0.63      -71.19     71.19 o 
   5   2  14      316.57      328.89     73.11 o 
   6   2  14      129.40       35.94     70.08 o 
   7   2  14        3.38       60.78     76.48 o 
   8   2  14        1.82       85.53     85.02 o 
  -9   3  14      126.05       91.83     38.64 o 
  -8   3  14       72.86       56.43     33.52 o 
  -7   3  14      320.72      263.53     36.30 o 
  -6   3  14        1.54       27.76     22.44 o 
  -5   3  14      474.82      417.27     54.76 o 
  -4   3  14       45.70       56.87     16.61 o 
  -3   3  14     1809.27     1891.84     77.82 o 
  -2   3  14     1112.67     1077.23     53.59 o 
  -1   3  14      340.82      349.07     26.66 o 
   0   3  14       70.64       52.17     14.91 o 
   1   3  14      193.29      194.43     29.31 o 
   2   3  14       57.70      112.69     44.84 o 
   3   3  14        4.83      -59.14     66.81 o 
   4   3  14       25.10       -7.65     54.59 o 
   5   3  14        1.55       56.68     64.05 o 
   6   3  14        8.02      -45.58    123.21 o 
   7   3  14        0.45      -50.89     73.11 o 
   8   3  14        3.38      132.02     87.12 o 
  -9   4  14      403.15      342.30     48.74 o 
  -8   4  14        0.59       -5.99     33.06 o 
  -7   4  14      163.95      131.23     32.74 o 
  -6   4  14        2.97       22.64     23.61 o 
  -5   4  14      189.08      206.84     24.87 o 
  -4   4  14      211.03      198.75     29.02 o 
  -3   4  14      563.94      675.09     52.76 o 
  -2   4  14      489.97      426.89     30.02 o 
  -1   4  14      120.05       69.62     19.74 o 
   0   4  14      869.15      868.35     39.41 o 
   1   4  14      363.67      386.54     27.47 o 
   2   4  14      200.28      276.02     50.95 o 
   3   4  14       18.02       -9.70     48.62 o 
   4   4  14        0.02      -15.86     54.14 o 
   5   4  14      598.92      562.97     81.63 o 
   6   4  14      200.37      153.01     74.04 o 
   7   4  14       64.61       23.90     75.79 o 
   8   4  14       72.79      133.44     87.35 o 
  -9   5  14       88.71       19.33     38.14 o 
  -8   5  14      538.06      442.66    101.85 o 
  -7   5  14       18.24       -2.85     18.41 o 
  -6   5  14      227.40      193.15     20.75 o 
  -5   5  14       22.50       13.51     35.59 o 
  -4   5  14        2.42        2.85     24.09 o 
  -3   5  14      583.04      595.41     41.93 o 
  -2   5  14       10.11        4.43     19.86 o 
  -1   5  14      193.86      182.00     27.86 o 
   0   5  14      470.12      440.50     27.44 o 
   1   5  14      136.94      146.00     21.18 o 
   2   5  14      585.15      560.11     61.48 o 
   3   5  14      345.89      283.94     58.61 o 
   4   5  14       13.74      -33.73     53.94 o 
   5   5  14      169.80      206.42     69.23 o 
   6   5  14       38.26      159.49     73.81 o 
   7   5  14       58.38        9.29     76.56 o 
   8   5  14       47.10       39.83     85.91 o 
  -8   6  14       62.82       52.97     21.80 o 
  -7   6  14        0.21       -4.47     18.04 o 
  -6   6  14        5.35        0.12     18.97 o 
  -5   6  14       26.66      -11.32     19.59 o 
  -4   6  14      686.82      707.57     48.74 o 
  -3   6  14        2.97      -17.89     19.59 o 
  -2   6  14     2350.08     2506.48    122.82 o 
  -1   6  14       11.78        2.56     21.20 o 
   0   6  14        3.52       -8.45     17.55 o 
   1   6  14       98.37       61.81     19.92 o 
   2   6  14      902.74      882.35     75.27 o 
   3   6  14       21.63        8.95     68.45 o 
   4   6  14       61.03       88.06     96.38 o 
   5   6  14       66.22       73.49     65.80 o 
   6   6  14        0.64      -41.07    184.54 o 
   7   6  14        4.13        9.40     90.35 o 
   8   6  14      214.63      189.47    124.85 o 
  -8   7  14      282.51      272.60     38.70 o 
  -7   7  14       29.49       21.23     19.59 o 
  -6   7  14       82.10       46.87     19.42 o 
  -5   7  14        5.81       -4.14     20.76 o 
  -4   7  14      121.71      152.50     26.02 o 
  -3   7  14       77.27      134.54     48.19 o 
  -2   7  14      266.56      317.61     66.81 o 
  -1   7  14       89.60       38.20     35.59 o 
   0   7  14      820.99      894.26     65.60 o 
   1   7  14      303.71      327.68     32.88 o 
   2   7  14       99.87      152.36    122.12 o 
   3   7  14       34.22       75.13     52.54 o 
   4   7  14       11.02       -9.44     55.17 o 
   5   7  14       54.15       47.25     81.05 o 
   6   7  14      153.45      170.02     75.15 o 
   7   7  14       11.40       61.10     80.61 o 
  -8   8  14       71.21       58.12     24.32 o 
  -7   8  14      197.67      278.22     36.41 o 
  -6   8  14        5.52       23.35     20.10 o 
  -5   8  14       65.29       71.92     24.49 o 
  -4   8  14        2.04       12.48     21.98 o 
  -3   8  14       13.90       48.58     23.11 o 
  -2   8  14        4.27       -4.72     23.04 o 
  -1   8  14        8.19        9.07     43.81 o 
   0   8  14     1135.32     1212.18    132.15 o 
   1   8  14      406.21      376.10     35.78 o 
   2   8  14      536.02      470.05    144.57 o 
   3   8  14      100.95       85.02     53.90 o 
   4   8  14       13.37       60.32     58.16 o 
   5   8  14       36.17       56.90     66.58 o 
   6   8  14       55.23       37.64     72.19 o 
   7   8  14       69.49       32.62     83.06 o 
  -8   9  14        1.52       -5.97     22.47 o 
  -7   9  14       88.86       67.66     24.44 o 
  -6   9  14       12.02       36.29     27.14 o 
  -5   9  14      138.25      139.26     25.87 o 
  -4   9  14       45.37       29.88     23.78 o 
  -3   9  14     1101.81     1153.73     70.70 o 
  -2   9  14      501.52      403.67     41.27 o 
  -1   9  14      467.18      466.06     35.70 o 
   0   9  14      123.24       84.28     29.70 o 
   1   9  14       37.12       49.53     32.21 o 
   2   9  14       40.29       96.12     28.55 o 
   3   9  14      216.89      251.27     83.24 o 
   4   9  14        0.10      -57.06     57.06 o 
   5   9  14       78.89       49.07     65.74 o 
   6   9  14        0.48      -54.25     70.79 o 
   7   9  14       43.73      216.34     86.54 o 
  -7  10  14       46.98       92.31     25.97 o 
  -6  10  14       62.82       65.67     23.12 o 
  -5  10  14      338.31      344.14     31.50 o 
  -4  10  14      267.13      290.88     31.65 o 
  -3  10  14        6.18       15.87     21.75 o 
  -2  10  14        0.34       -9.32     22.00 o 
  -1  10  14      153.45      142.13     26.92 o 
   0  10  14      316.79      376.00    126.50 o 
   1  10  14        1.34       -8.29     28.47 o 
   2  10  14       13.91       15.68     43.26 o 
   3  10  14      523.71      417.03    113.90 o 
   4  10  14       66.61       44.07     60.46 o 
   5  10  14      146.61      214.66    109.52 o 
   6  10  14        2.52      -59.14    113.90 o 
  -7  11  14      117.47      128.63     28.77 o 
  -6  11  14       35.60       41.25     24.55 o 
  -5  11  14       11.12        6.42     22.17 o 
  -4  11  14      223.86      159.99     28.09 o 
  -3  11  14        3.90      -13.97     20.38 o 
  -2  11  14        1.80      -12.19     23.54 o 
  -1  11  14      578.06      666.41     88.71 o 
   0  11  14       48.77       43.14     29.52 o 
   1  11  14       93.81       55.49     30.67 o 
   2  11  14       13.61       -6.88     29.67 o 
   3  11  14        2.24      -36.14     88.71 o 
   4  11  14      418.30      486.27    120.47 o 
   5  11  14        4.37     -101.85    101.85 o 
   6  11  14      157.38      249.71    128.14 o 
  -7  12  14       65.84       41.50     27.39 o 
  -6  12  14      582.95      660.62     59.17 o 
  -5  12  14        0.01      -22.37     22.37 o 
  -4  12  14      240.73      274.27     43.74 o 
  -3  12  14        9.29       13.29     23.84 o 
  -2  12  14      278.22      281.69     33.83 o 
  -1  12  14       35.83       22.22     30.97 o 
   0  12  14       89.97       47.08     50.93 o 
   1  12  14       46.34       44.03     33.22 o 
   2  12  14       14.26       14.77     52.57 o 
   3  12  14       40.58      -15.33     93.09 o 
   4  12  14        0.17       10.95    101.85 o 
   5  12  14        7.65      -19.71    107.33 o 
   6  12  14        0.07       58.05    122.66 o 
  -6  13  14      194.88      244.25     33.86 o 
  -5  13  14       47.34       69.64     27.69 o 
  -4  13  14        5.22       -0.70     27.27 o 
  -3  13  14        8.52       -7.53     23.98 o 
  -2  13  14       41.03       29.24     26.17 o 
  -1  13  14      210.35      234.30     40.84 o 
   0  13  14       16.82       41.09     31.61 o 
   1  13  14       78.75       67.12     37.08 o 
   2  13  14      574.12      492.46     56.20 o 
   3  13  14       31.58      -42.71     99.66 o 
   4  13  14      238.84      317.61    118.28 o 
   5  13  14        3.98      -87.62    106.23 o 
  -6  14  14        5.18       11.96     41.02 o 
  -5  14  14       13.50       42.22     26.97 o 
  -4  14  14       23.15       -9.50     25.78 o 
  -3  14  14       10.89       17.97     26.46 o 
  -2  14  14      252.45      258.81     35.22 o 
  -1  14  14       47.49       43.11     30.48 o 
   0  14  14        7.97       49.82     33.64 o 
   1  14  14       49.22       42.03     35.67 o 
   2  14  14       28.82       83.38     54.76 o 
   3  14  14      142.33      225.61    112.81 o 
   4  14  14        2.45      -42.71    107.33 o 
   5  14  14      154.16      375.65    129.23 o 
  -5  15  14       36.66       90.40     30.75 o 
  -4  15  14       48.31       32.91     28.71 o 
  -3  15  14      367.06      395.15     41.78 o 
  -2  15  14       40.95       18.46     30.17 o 
  -1  15  14       73.78       84.22     31.69 o 
   0  15  14        8.01      -30.86     30.86 o 
   1  15  14      138.81      204.39     44.79 o 
   2  15  14       10.70       17.95     62.43 o 
   3  15  14       12.87       71.19    109.52 o 
   4  15  14       58.75      144.57    121.57 o 
  -4  16  14       14.23       10.46     27.78 o 
  -3  16  14        1.15       34.68     50.92 o 
  -2  16  14      216.35      282.23     62.13 o 
  -1  16  14       12.44      -21.73     29.75 o 
   0  16  14        2.17       11.86     32.62 o 
   1  16  14      237.33      216.16     48.46 o 
   2  16  14       37.56       36.26     37.86 o 
   3  16  14       60.16      120.47    117.19 o 
  -3  17  14       21.78       39.68     31.24 o 
  -2  17  14       32.97       21.83     52.13 o 
  -1  17  14       61.55       64.43     34.30 o 
   0  17  14        3.40       37.56     33.11 o 
   1  17  14      110.77      113.19     37.99 o 
   2  17  14       96.85      124.08     46.15 o 
  -7   0  15       42.16       33.95     41.62 o 
  -5   0  15      507.75      457.79     50.38 o 
  -1   0  15      551.75      541.75     81.05 o 
   1   0  15      456.86      496.13     74.47 o 
   3   0  15      288.15      275.99     82.14 o 
   5   0  15       42.32       74.47     96.38 o 
   7   0  15        3.49     -102.95    102.95 o 
  -8   1  15       55.34        1.98     32.08 o 
  -7   1  15      335.64      304.51     97.47 o 
  -6   1  15       17.00        9.86     37.24 o 
  -5   1  15      475.36      420.56     51.47 o 
  -4   1  15      386.88      318.01     33.06 o 
  -2   1  15        0.46       34.70     24.75 o 
  -1   1  15      129.24       42.71     42.71 o 
   0   1  15      316.11      320.56     30.26 o 
   1   1  15       48.34       12.43     29.32 o 
   2   1  15      202.80      140.13     47.22 o 
   3   1  15       56.67       49.94     59.14 o 
   4   1  15      288.64      185.88     63.03 o 
   5   1  15      352.98      312.68     75.48 o 
   6   1  15        3.48       55.77     84.33 o 
   7   1  15       16.23      -38.06     76.66 o 
  -8   2  15      254.71      205.58     40.52 o 
  -7   2  15        0.06        6.63     29.40 o 
  -6   2  15       10.87       10.95     36.69 o 
  -5   2  15        0.54      -36.14     36.14 o 
  -4   2  15      762.31      702.67     50.61 o 
  -3   2  15      156.51      130.77     28.65 o 
  -2   2  15      640.64      565.44     45.45 o 
  -1   2  15       83.82      101.98     33.19 o 
   0   2  15      513.63      463.01     25.35 o 
   1   2  15      453.86      393.19     38.26 o 
   2   2  15      169.14      193.78     49.17 o 
   3   2  15      886.90      768.91    105.69 o 
   4   2  15      181.28      183.44     66.81 o 
   5   2  15      205.74      276.19     73.56 o 
   6   2  15       10.43      106.91     73.56 o 
   7   2  15       29.80       38.45     79.72 o 
  -8   3  15       15.53      -12.50     32.74 o 
  -7   3  15       48.81       46.16     30.52 o 
  -6   3  15        5.84      -13.98     25.52 o 
  -5   3  15       21.48       37.24     41.62 o 
  -4   3  15       14.66       19.71     38.33 o 
  -3   3  15      118.53      165.32     31.72 o 
  -2   3  15      574.91      492.65     44.90 o 
  -1   3  15      193.56      140.54     21.24 o 
   0   3  15      317.54      326.36     24.33 o 
   1   3  15        1.24      -25.55     26.77 o 
   2   3  15      842.08      699.51     68.51 o 
   3   3  15        4.41      -65.71     65.71 o 
   4   3  15      126.96       81.36     91.45 o 
   5   3  15      174.63      155.92    133.61 o 
   6   3  15       25.49       44.65     71.82 o 
   7   3  15        0.56       42.17     79.77 o 
  -8   4  15       94.58       48.25     36.00 o 
  -7   4  15        3.91      -19.77     30.23 o 
  -6   4  15      342.49      318.86     46.00 o 
  -5   4  15        2.03       39.43     42.71 o 
  -4   4  15      319.74      288.04     53.66 o 
  -3   4  15        8.05       72.28     43.81 o 
  -2   4  15      195.78      173.62     25.90 o 
  -1   4  15       38.94      -16.43     19.17 o 
   0   4  15      153.22      114.05     26.72 o 
   1   4  15       40.44       35.26     28.88 o 
   2   4  15       27.42       -4.97     65.71 o 
   3   4  15       17.73       16.03     51.39 o 
   4   4  15      282.05      201.72     63.72 o 
   5   4  15       44.24       85.27     67.36 o 
   6   4  15       48.52      -30.30     71.82 o 
   7   4  15       64.93      110.82     83.03 o 
  -8   5  15        2.89      -32.25     34.21 o 
  -7   5  15      176.75      149.57     34.72 o 
  -6   5  15       86.52      104.04     49.28 o 
  -5   5  15      131.35      150.04     49.28 o 
  -4   5  15      414.53      335.13     59.14 o 
  -3   5  15      530.86      536.24     75.02 o 
  -2   5  15      222.20      265.09     47.64 o 
  -1   5  15      345.46      356.23     35.16 o 
   0   5  15      149.69      143.18     20.86 o 
   1   5  15        7.15       17.22     19.28 o 
   2   5  15      184.42      217.23     53.02 o 
   3   5  15      136.50      124.79     55.50 o 
   4   5  15       27.47       93.42    101.85 o 
   5   5  15       59.67       23.89     64.58 o 
   6   5  15        4.29       25.79     72.67 o 
   7   5  15      330.29      386.01     92.42 o 
  -8   6  15        0.12      -34.72     34.72 o 
  -7   6  15        1.61       40.28     34.21 o 
  -6   6  15       19.46      -13.26     36.63 o 
  -5   6  15       29.19       18.62     48.19 o 
  -4   6  15       87.15       71.27     35.59 o 
  -3   6  15      402.66      374.96     56.40 o 
  -2   6  15        4.08       17.68     44.36 o 
  -1   6  15     2056.15     2223.44    113.02 o 
   0   6  15        2.47       -3.36     28.61 o 
   1   6  15      389.33      386.41     30.05 o 
   2   6  15       73.71       69.11     50.83 o 
   3   6  15       42.24       31.57     53.61 o 
   4   6  15       61.83       33.36     59.06 o 
   5   6  15        0.79       53.48     66.58 o 
   6   6  15       22.33       54.05     76.09 o 
   7   6  15        2.62      197.07     86.23 o 
  -8   7  15       26.23       60.43     38.68 o 
  -7   7  15      104.38       64.52     35.20 o 
  -6   7  15      285.57      317.61     66.81 o 
  -5   7  15      276.68      215.72     30.99 o 
  -4   7  15        0.44        0.73     22.53 o 
  -3   7  15       63.50       98.92     25.66 o 
  -2   7  15       14.76      -16.61     21.33 o 
  -1   7  15       15.12       91.97     28.31 o 
   0   7  15      520.08      556.49     33.35 o 
   1   7  15      534.13      474.50     39.44 o 
   2   7  15        8.71       75.99     50.37 o 
   3   7  15      198.40      257.53     89.26 o 
   4   7  15       17.80      -57.06     57.06 o 
   5   7  15      138.92      223.03     72.03 o 
   6   7  15      235.31      264.34     83.25 o 
   7   7  15       69.62      -50.08     80.49 o 
  -7   8  15       82.92       95.04     37.60 o 
  -6   8  15      250.75      241.94     27.68 o 
  -5   8  15        2.29      -17.63     22.12 o 
  -4   8  15      106.39       90.67     27.93 o 
  -3   8  15      253.48      243.92     33.51 o 
  -2   8  15      167.90      141.71     29.58 o 
  -1   8  15       83.27       58.77     28.60 o 
   0   8  15       19.50       29.10     21.07 o 
   1   8  15        0.75       54.86     56.51 o 
   2   8  15       66.85      120.91     53.40 o 
   3   8  15        0.70       33.54     55.18 o 
   4   8  15       38.36      -35.74     58.60 o 
   5   8  15       89.95      115.24     71.23 o 
   6   8  15       21.12      103.43     78.74 o 
  -7   9  15        9.92       36.05     22.75 o 
  -6   9  15        5.77        7.43     20.98 o 
  -5   9  15       55.78      -14.58     64.62 o 
  -4   9  15      261.24      222.18     58.05 o 
  -3   9  15      114.59      135.95     29.66 o 
  -2   9  15      877.91      949.41     64.22 o 
  -1   9  15        7.38      -16.64     25.45 o 
   0   9  15       57.59       58.21     25.66 o 
   1   9  15        3.20      -24.26     24.26 o 
   2   9  15      482.53      365.68    116.64 o 
   3   9  15       33.30       31.11     58.01 o 
   4   9  15       39.51       35.64     62.69 o 
   5   9  15      115.90      130.26     72.59 o 
   6   9  15       10.12      -75.22     89.81 o 
  -7  10  15       61.10       35.61     23.97 o 
  -6  10  15        4.01      -16.43     21.85 o 
  -5  10  15       39.31       12.52     21.51 o 
  -4  10  15       46.53       90.88     37.24 o 
  -3  10  15        0.10        9.64     27.18 o 
  -2  10  15      310.75      377.59     43.54 o 
  -1  10  15       85.11       84.38     26.29 o 
   0  10  15       24.02       48.45     30.27 o 
   1  10  15      149.87      160.83     71.74 o 
   2  10  15        2.04       88.71     90.90 o 
   3  10  15        6.64       40.62     58.42 o 
   4  10  15       47.20      100.37     64.45 o 
   5  10  15       74.96      173.04    116.09 o 
   6  10  15      100.28      -35.05    121.57 o 
  -6  11  15       14.90       37.47     24.66 o 
  -5  11  15      131.04      142.29     26.61 o 
  -4  11  15       40.64       79.74     29.91 o 
  -3  11  15       10.01       32.63     29.28 o 
  -2  11  15        6.17       38.66     30.20 o 
  -1  11  15        1.50        2.71     28.63 o 
   0  11  15       60.80       84.92     34.13 o 
   1  11  15       35.45       84.14     49.28 o 
   2  11  15       26.86       97.47     92.00 o 
   3  11  15        2.12      -35.05     96.38 o 
   4  11  15       16.63        4.38    102.95 o 
   5  11  15      133.96      139.09    117.19 o 
  -6  12  15        0.43       -4.04     24.48 o 
  -5  12  15        8.29      -14.87     23.31 o 
  -4  12  15       84.56      114.17     48.34 o 
  -3  12  15      117.73      127.62     34.21 o 
  -2  12  15       14.47       16.88     27.78 o 
  -1  12  15       51.74       99.82     33.99 o 
   0  12  15       19.77       61.45     36.14 o 
   1  12  15      524.94      576.10     58.89 o 
   2  12  15       69.28       46.92     35.62 o 
   3  12  15      120.96       66.81    105.14 o 
   4  12  15      146.13      212.47    117.19 o 
   5  12  15        8.68       94.19    119.38 o 
  -5  13  15       98.67       87.37     29.62 o 
  -4  13  15       57.10       43.38     46.62 o 
  -3  13  15      176.11      216.72     33.59 o 
  -2  13  15        3.74       -9.35     25.14 o 
  -1  13  15        5.34       -3.45     31.61 o 
   0  13  15       85.32      112.21     77.76 o 
   1  13  15      111.54      206.64     65.71 o 
   2  13  15       81.59       95.81     38.53 o 
   3  13  15       30.77       -5.48    104.04 o 
   4  13  15      103.49      -95.28    112.81 o 
  -4  14  15      155.34      114.67     30.85 o 
  -3  14  15        0.27       17.63     28.71 o 
  -2  14  15        2.09      -24.49     44.24 o 
  -1  14  15       18.66       12.76     29.50 o 
   0  14  15        0.01       48.08     33.79 o 
   1  14  15      109.50      158.10     42.14 o 
   2  14  15       26.43       28.72     38.70 o 
   3  14  15       77.79      -30.67    108.43 o 
  -3  15  15       44.10      103.88     36.88 o 
  -2  15  15        7.60       13.99     29.32 o 
  -1  15  15        2.37      -22.00     34.57 o 
   0  15  15      331.53      362.95     51.72 o 
   1  15  15        0.07       37.71     38.64 o 
   2  15  15      118.09      117.42     65.16 o 
  -2  16  15        1.57       20.66     31.85 o 
  -1  16  15       11.90        6.06     32.05 o 
   0  16  15        2.61       38.26     34.08 o 
   1  16  15        0.35        0.13     38.00 o 
  -8   0  16        2.29       21.90     47.09 o 
  -6   0  16      586.44      509.27     58.05 o 
   0   0  16      136.31      109.75     35.40 o 
   2   0  16       26.26      -29.57     64.62 o 
   4   0  16     1088.22     1009.78    135.81 o 
   6   0  16       46.03        1.10    104.04 o 
  -8   1  16       36.50       24.84     33.97 o 
  -7   1  16       67.48       38.55     49.28 o 
  -6   1  16       82.67       83.58     26.71 o 
  -5   1  16      325.30      285.85     46.00 o 
  -4   1  16      486.43      410.61     39.40 o 
  -3   1  16       10.99      -35.05     35.05 o 
  -2   1  16       36.83       21.46     27.42 o 
  -1   1  16      111.74      103.43     23.53 o 
   0   1  16      237.54      150.45     29.93 o 
   1   1  16       57.91       29.02     40.27 o 
   2   1  16       73.76      113.54     48.00 o 
   3   1  16      155.69      134.86     56.92 o 
   4   1  16      128.84      141.25    151.69 o 
   5   1  16        7.29       65.92     66.59 o 
   6   1  16       41.92       25.19     76.67 o 
  -8   2  16       59.64       24.55     34.30 o 
  -7   2  16        6.32       -6.16     30.41 o 
  -6   2  16       36.53       60.82     27.88 o 
  -5   2  16      825.87      714.07     73.38 o 
  -4   2  16      236.66      205.90     46.00 o 
  -3   2  16      504.78      426.62     40.65 o 
  -2   2  16      133.10      100.90     30.72 o 
  -1   2  16       17.29      -24.09     47.09 o 
   0   2  16       35.30        9.81     27.31 o 
   1   2  16        8.45        8.61     41.38 o 
   2   2  16       96.28      113.25     49.17 o 
   3   2  16        6.20       -7.73     53.01 o 
   4   2  16       40.14       -8.11    107.88 o 
   5   2  16        0.89        0.68     67.25 o 
   6   2  16       26.39       31.11     83.78 o 
  -7   3  16        1.19        3.29     65.71 o 
  -6   3  16       22.33       37.24     43.81 o 
  -5   3  16      167.56      108.43     44.90 o 
  -4   3  16       36.69      -20.81     42.71 o 
  -3   3  16       16.27      -18.62     42.71 o 
  -2   3  16      135.44      102.95     50.38 o 
  -1   3  16       94.44      117.19     53.66 o 
   0   3  16       52.42       43.25     22.45 o 
   1   3  16       86.18      101.07     44.12 o 
   2   3  16       10.54       18.85     94.74 o 
   3   3  16      503.38      575.52     94.74 o 
   4   3  16       62.54       59.46     61.16 o 
   5   3  16      304.57      334.55     77.76 o 
   6   3  16      199.63      209.61     80.90 o 
  -7   4  16      186.59      138.43     34.72 o 
  -6   4  16      288.94      263.94     54.76 o 
  -5   4  16      112.57      116.09     49.28 o 
  -4   4  16      179.32      162.09     52.57 o 
  -3   4  16      133.94       78.85     50.38 o 
  -2   4  16       38.22        4.38     50.38 o 
  -1   4  16      296.65      347.18     67.90 o 
   0   4  16       88.31       86.88     21.34 o 
   1   4  16      448.94      350.69     52.51 o 
   2   4  16       85.76       74.30     49.59 o 
   3   4  16        3.70       34.68     55.61 o 
   4   4  16       23.78      -16.82     61.05 o 
   5   4  16       16.31       47.90     69.23 o 
   6   4  16       64.67      109.92     77.65 o 
  -7   5  16       15.23      -15.42     32.09 o 
  -6   5  16      103.59       51.47     51.47 o 
  -5   5  16        3.36       54.76     50.38 o 
  -4   5  16       76.15      120.47     51.47 o 
  -3   5  16      298.64      234.37     59.14 o 
  -2   5  16      296.03      363.61     67.90 o 
  -1   5  16       12.50       11.67     23.00 o 
   0   5  16       17.52       -3.70     17.48 o 
   1   5  16      305.21      285.26     51.45 o 
   2   5  16        8.03       31.89     50.95 o 
   3   5  16       11.73      -34.48     55.04 o 
   4   5  16       78.38       35.91     62.03 o 
   5   5  16        4.18      -15.91     68.38 o 
   6   5  16        0.99       -2.77     93.09 o 
  -7   6  16       29.90       32.49     38.33 o 
  -6   6  16       97.39      102.95     58.05 o 
  -5   6  16        0.37      -10.95     51.47 o 
  -4   6  16       24.18       78.85     52.57 o 
  -3   6  16       72.14       69.00     58.05 o 
  -2   6  16      196.63      156.64     49.28 o 
  -1   6  16        7.52       -9.46     23.18 o 
   0   6  16      229.28      247.83     24.89 o 
   1   6  16      101.83      106.32     48.95 o 
   2   6  16     1597.25     1533.45    111.08 o 
   3   6  16       27.26       84.23     57.38 o 
   4   6  16      162.70      183.23     66.42 o 
   5   6  16      102.90       49.81     70.63 o 
   6   6  16       34.41       97.26     78.43 o 
  -7   7  16       27.75       17.50     35.20 o 
  -6   7  16      123.75       66.81     60.24 o 
  -5   7  16        0.25      -26.28     55.86 o 
  -4   7  16       90.40       95.28     56.95 o 
  -3   7  16        6.22       47.09     59.14 o 
  -2   7  16      417.36      468.01     43.45 o 
  -1   7  16       11.49      -24.31     35.05 o 
   0   7  16       64.12       70.75     21.40 o 
   1   7  16      319.94      308.86     54.72 o 
   2   7  16        6.38        9.46     52.34 o 
   3   7  16        3.34       32.33     58.01 o 
   4   7  16       21.34      123.68     65.94 o 
   5   7  16       19.99       22.73     69.70 o 
   6   7  16        3.98      -26.40     75.47 o 
  -6   8  16       41.45      -50.38     60.24 o 
  -5   8  16       58.66        5.48     62.43 o 
  -4   8  16       92.02      101.85     64.62 o 
  -3   8  16      750.10      713.68     67.90 o 
  -2   8  16      311.57      314.30     39.15 o 
  -1   8  16      199.79      124.66     32.23 o 
   0   8  16       65.80       19.83     39.52 o 
   1   8  16       12.51       37.39     27.85 o 
   2   8  16        8.23       18.70     54.40 o 
   3   8  16       20.94      -57.82     57.82 o 
   4   8  16      120.46      159.84     91.45 o 
   5   8  16       12.38      -61.62     70.15 o 
  -6   9  16       16.19       51.47     66.81 o 
  -5   9  16       97.63      117.19     66.81 o 
  -4   9  16       18.62       18.96     31.21 o 
  -3   9  16        9.38        8.71     50.93 o 
  -2   9  16      183.41      139.40     33.40 o 
  -1   9  16        5.42      -17.15     22.61 o 
   0   9  16       51.49       43.21     27.99 o 
   1   9  16      585.63      604.84     77.12 o 
   2   9  16        7.01      -53.07     53.90 o 
   3   9  16      178.79      166.66     65.74 o 
   4   9  16       20.46      -15.31    109.52 o 
   5   9  16       14.74       42.82     72.19 o 
  -6  10  16       50.93       36.87     38.70 o 
  -5  10  16      240.23      190.35     49.28 o 
  -4  10  16       61.40       58.88     71.74 o 
  -3  10  16      260.52      239.53     38.00 o 
  -2  10  16      162.59      180.78     86.52 o 
  -1  10  16       24.49       62.53     37.78 o 
   0  10  16       98.30      106.53     34.13 o 
   1  10  16      133.45      205.34     49.28 o 
   2  10  16       47.36      -86.52     86.52 o 
   3  10  16       29.63      -24.51     64.07 o 
   4  10  16        6.87      -27.90    108.43 o 
  -5  11  16      195.89      188.69     37.78 o 
  -4  11  16      278.19      348.98     44.19 o 
  -3  11  16        7.89       -8.84     28.53 o 
  -2  11  16        2.13      -44.71     84.88 o 
  -1  11  16       76.86       43.96     57.50 o 
   0  11  16      872.08      899.57    115.54 o 
   1  11  16       62.70       17.92     68.45 o 
   2  11  16       14.56       12.05     96.38 o 
   3  11  16       80.28       37.24    105.14 o 
   4  11  16       61.63       74.47    111.71 o 
  -4  12  16        0.63       18.70     25.69 o 
  -3  12  16        7.02      -19.40     24.34 o 
  -2  12  16        3.23      -15.56     47.64 o 
  -1  12  16       52.23       82.70     35.19 o 
   0  12  16       26.20       37.69     35.59 o 
   1  12  16        2.36        9.52     34.68 o 
   2  12  16       34.84        5.48    100.76 o 
   3  12  16        7.44      -64.62    105.14 o 
  -4  13  16      158.79      133.34     40.59 o 
  -3  13  16       24.91       31.16     40.90 o 
  -2  13  16      304.81      282.26     37.44 o 
  -1  13  16       29.83       62.11     36.61 o 
   0  13  16       48.93       93.19     35.83 o 
   1  13  16        1.32      -56.40     56.40 o 
   2  13  16       28.16      225.61    113.90 o 
   3  13  16       36.22       83.24    113.90 o 
  -3  14  16        0.74       86.26     33.37 o 
  -2  14  16       15.27       -4.12     29.17 o 
  -1  14  16       80.10       65.55     38.40 o 
   0  14  16        5.51       18.31     64.07 o 
   1  14  16      121.03      158.64    134.71 o 
  -7   0  17      429.59      341.70     53.66 o 
  -5   0  17      495.31      412.89     51.47 o 
  -1   0  17       30.75       34.07     30.79 o 
   1   0  17       18.56       20.81     62.43 o 
   3   0  17      181.67      170.85     87.62 o 
   5   0  17      554.02      418.37    116.09 o 
  -7   1  17        8.19       14.37     31.72 o 
  -6   1  17      107.23       86.83     28.15 o 
  -5   1  17      189.46      193.85     44.90 o 
  -4   1  17      308.12      219.04     46.00 o 
  -3   1  17      419.96      352.72     37.55 o 
  -2   1  17       57.47       64.83     29.73 o 
  -1   1  17        1.90        4.75     31.30 o 
   0   1  17        6.24        9.54     39.10 o 
   1   1  17       96.32       49.93     51.47 o 
   2   1  17      174.53      171.24     54.59 o 
   3   1  17       44.93       19.48     57.29 o 
   4   1  17        0.76        7.17     61.82 o 
   5   1  17       56.02       78.69    106.78 o 
  -7   2  17        1.89        9.42     31.01 o 
  -6   2  17        0.11      -43.81     43.81 o 
  -5   2  17       46.20       50.38     44.90 o 
  -4   2  17      370.38      233.28     49.28 o 
  -3   2  17      252.16      237.66     51.47 o 
  -2   2  17      145.64       87.62     51.47 o 
  -1   2  17        0.76        9.86     52.57 o 
   0   2  17       58.01       16.92     38.96 o 
   1   2  17      114.02       46.35     46.03 o 
   2   2  17      425.10      316.47     58.08 o 
   3   2  17      107.14      112.85    109.52 o 
   4   2  17       76.38      136.97     72.83 o 
   5   2  17       24.14        5.69     94.74 o 
  -6   3  17      386.60      295.70     55.86 o 
  -5   3  17       81.09       58.05     48.19 o 
  -4   3  17       22.55      -30.67     47.09 o 
  -3   3  17       27.35       -2.19     49.28 o 
  -2   3  17       30.22       -8.76     50.38 o 
  -1   3  17      173.60       74.47     58.05 o 
   0   3  17       16.61       61.45     41.73 o 
   1   3  17        5.81       -7.54     46.45 o 
   2   3  17       25.68        4.12     50.83 o 
   3   3  17       17.41      -12.47     70.09 o 
   4   3  17      103.76      119.00     65.77 o 
   5   3  17       29.35       97.68     73.11 o 
  -6   4  17       43.03       53.66     51.47 o 
  -5   4  17       75.33       77.76     51.47 o 
  -4   4  17       99.75       90.90     51.47 o 
  -3   4  17       63.55        8.76     52.57 o 
  -2   4  17      115.26      124.85     56.95 o 
  -1   4  17      123.26       90.90     61.33 o 
   0   4  17      587.70      390.97     51.45 o 
   1   4  17      155.18      145.05     48.81 o 
   2   4  17        5.52       -1.08     50.83 o 
   3   4  17        1.89       22.24    111.71 o 
   4   4  17       12.25       37.13     65.61 o 
   5   4  17       15.08      -42.28     70.33 o 
  -6   5  17        6.67       61.33     55.86 o 
  -5   5  17       72.47       82.14     55.86 o 
  -4   5  17      126.43      105.14     53.66 o 
  -3   5  17       58.72       38.33     56.95 o 
  -2   5  17        9.16       51.47     59.14 o 
  -1   5  17       18.43      -42.71     60.24 o 
   0   5  17        9.90       42.91     42.63 o 
   1   5  17      465.98      422.20     57.82 o 
   2   5  17        3.64        4.91     52.51 o 
   3   5  17      172.07      138.99     61.82 o 
   4   5  17      132.08       53.51     65.74 o 
   5   5  17        1.10       27.27     73.75 o 
  -6   6  17        3.80      -51.47     54.76 o 
  -5   6  17       32.65        1.10     56.95 o 
  -4   6  17       34.52       40.52     58.05 o 
  -3   6  17        0.88       21.90     59.14 o 
  -2   6  17       12.29      -58.05     58.05 o 
  -1   6  17        3.52       23.00     64.62 o 
   0   6  17       16.90       53.68     25.29 o 
   1   6  17       31.49      -28.88     48.95 o 
   2   6  17        8.84      -51.29     51.29 o 
   3   6  17       26.90       -0.10     59.25 o 
   4   6  17        0.06       49.48     70.09 o 
   5   6  17        2.17      -16.14     70.93 o 
  -6   7  17       22.11      -58.05     58.05 o 
  -5   7  17        2.34        7.67     58.05 o 
  -4   7  17       98.07       83.24     65.71 o 
  -3   7  17        1.40      -37.24     61.33 o 
  -2   7  17       18.06       -6.57     63.52 o 
  -1   7  17      863.55      649.46     96.38 o 
   0   7  17        5.12       -6.64     24.76 o 
   1   7  17      217.14      163.85     53.94 o 
   2   7  17        3.22      -38.33     54.69 o 
   3   7  17       35.75        3.49     67.36 o 
   4   7  17      102.70      -23.00     67.31 o 
  -5   8  17       91.41       82.14     65.71 o 
  -4   8  17        1.50       26.28     65.71 o 
  -3   8  17        5.92       63.52     70.09 o 
  -2   8  17        7.69       26.28     66.81 o 
  -1   8  17        2.37        4.83     28.29 o 
   0   8  17      744.67      680.29     95.21 o 
   1   8  17        2.44      -50.48     50.48 o 
   2   8  17        6.21      -22.43     56.44 o 
   3   8  17      165.82      116.88     65.16 o 
   4   8  17        2.40        7.76     66.42 o 
  -5   9  17        3.49      -30.67     69.00 o 
  -4   9  17       17.24        5.48     71.19 o 
  -3   9  17       41.02      -18.62     70.09 o 
  -2   9  17       67.98      149.07     33.95 o 
  -1   9  17        7.21       34.74     28.58 o 
   0   9  17       46.18       48.82     28.51 o 
   1   9  17       67.37       49.93     30.28 o 
   2   9  17       79.55       44.30     71.19 o 
   3   9  17        2.38       92.19     68.09 o 
   4   9  17       21.38      -13.56     69.07 o 
  -4  10  17      113.79       74.47     77.76 o 
  -3  10  17       13.39       54.76     77.76 o 
  -2  10  17      218.98      226.68     39.08 o 
  -1  10  17       13.65       22.01     30.45 o 
   0  10  17      124.33      110.69     53.66 o 
   1  10  17       20.85        2.05     29.94 o 
   2  10  17       79.99       13.14     99.66 o 
   3  10  17      162.72      148.49     64.12 o 
  -3  11  17      185.71      186.62     39.37 o 
  -2  11  17        6.84        3.84     32.10 o 
  -1  11  17      186.23      283.81     59.14 o 
   0  11  17       32.50       33.09     34.46 o 
   1  11  17       67.67       63.85     36.55 o 
   2  11  17       45.48       -1.10    101.85 o 
  -3  12  17       17.70      -30.67     30.67 o 
  -2  12  17        5.87       39.53     45.45 o 
  -1  12  17      102.61      170.67     40.94 o 
   0  12  17        5.87      -33.53     33.53 o 
   1  12  17       16.71       58.35     36.77 o 
   0   0  18      124.96       88.71     62.43 o 
   2   0  18        0.70       28.48     77.76 o 
   4   0  18        0.49      -12.05     93.09 o 
  -5   1  18        0.89      -28.48     41.62 o 
  -4   1  18        0.19      -41.62     41.62 o 
  -3   1  18      185.67      166.47     48.19 o 
  -2   1  18       21.33       36.14     50.38 o 
  -1   1  18        1.25       15.52     61.33 o 
   0   1  18      252.47      219.55     45.26 o 
   1   1  18       85.03       31.40     84.88 o 
   2   1  18       86.22       93.14     56.88 o 
   3   1  18      104.55      163.36     63.86 o 
   4   1  18      247.25      223.37     72.75 o 
  -5   2  18       22.54       25.19     48.19 o 
  -4   2  18       40.08        0.00     48.19 o 
  -3   2  18        0.82      -38.33     48.19 o 
  -2   2  18        0.32      -43.81     51.47 o 
  -1   2  18      176.14      153.33     56.95 o 
   0   2  18        4.33       38.50     43.35 o 
   1   2  18      289.09      156.35     50.05 o 
   2   2  18        0.56       22.32     54.56 o 
   3   2  18       27.93       26.54     60.70 o 
   4   2  18        5.08       37.06     68.38 o 
  -5   3  18      299.51      181.80     53.66 o 
  -4   3  18        3.37      -35.05     50.38 o 
  -3   3  18       24.71       49.28     54.76 o 
  -2   3  18        1.79        0.00     54.76 o 
  -1   3  18      154.46      158.80     64.62 o 
   0   3  18       69.75      122.50     46.39 o 
   1   3  18        9.91       19.39     49.49 o 
   2   3  18      146.61      111.60     54.84 o 
   3   3  18       31.96       90.49     63.72 o 
   4   3  18       13.86      -20.28     66.82 o 
  -5   4  18       31.38       50.38     55.86 o 
  -4   4  18       66.99       60.24     58.05 o 
  -3   4  18      199.83      191.66     60.24 o 
  -2   4  18       36.56       76.66     60.24 o 
  -1   4  18      132.08       31.76     63.52 o 
   0   4  18      147.42      108.12     45.06 o 
   1   4  18       12.63       57.58     50.83 o 
   2   4  18       53.23       59.82     76.66 o 
   3   4  18      225.22      216.33     65.02 o 
   4   4  18      102.90       90.57     70.70 o 
  -5   5  18        1.47      -28.48     54.76 o 
  -4   5  18       57.09       26.28     58.05 o 
  -3   5  18        1.04      -25.19     60.24 o 
  -2   5  18        0.49       16.43     62.43 o 
  -1   5  18       17.00       63.52     65.71 o 
   0   5  18       84.40       -7.54     45.84 o 
   1   5  18        4.09       17.17     50.95 o 
   2   5  18      229.04      190.10     58.31 o 
   3   5  18       50.12       81.33     64.71 o 
   4   5  18        0.45       43.81     89.81 o 
  -4   6  18       99.27       74.47     65.71 o 
  -3   6  18        4.69        0.00     64.62 o 
  -2   6  18      113.66      117.19     70.09 o 
  -1   6  18       37.29        8.76     70.09 o 
   0   6  18        7.67       -2.74     48.13 o 
   1   6  18      102.37       94.82     54.58 o 
   2   6  18       30.08       11.04     57.53 o 
   3   6  18        0.01       29.31     63.15 o 
  -4   7  18       37.10       21.90     65.71 o 
  -3   7  18       55.78        6.57     65.71 o 
  -2   7  18        3.17       42.71     70.09 o 
  -1   7  18      123.31      168.66     79.95 o 
   0   7  18      115.13      178.71     67.35 o 
   1   7  18        1.53       56.48     59.69 o 
   2   7  18       44.58       53.06     60.94 o 
   3   7  18       14.75       21.30     64.05 o 
  -3   8  18        3.72      -16.43     70.09 o 
  -2   8  18      167.77      192.76     76.66 o 
  -1   8  18       22.52      -74.47     74.47 o 
   0   8  18      135.39      139.79     53.92 o 
   1   8  18      181.65      168.84     58.67 o 
   2   8  18        0.03      -32.70     59.68 o 
  -3   9  18      286.18      269.42     87.62 o 
  -2   9  18        4.77      125.95     81.05 o 
  -1   9  18        9.59       23.00     81.05 o 
   0   9  18       76.81      107.08     36.03 o 
   1   9  18        0.95       46.46     57.88 o 
   2   9  18      101.96       82.17     64.67 o 
  -2  10  18      129.28      102.95     86.52 o 
  -1  10  18      139.79      214.66     93.09 o 
   0  10  18        3.15       20.85     35.05 o 
   1   0  19        9.85       24.09     73.38 o 
  -2   1  19       45.59        1.10     56.95 o 
  -1   1  19        4.35      -44.90     59.14 o 
   0   1  19       13.40      -22.52     58.05 o 
   1   1  19        0.49      -38.42     51.09 o 
   2   1  19       76.06       37.24     58.86 o 
  -4   2  19        0.65      -32.86     51.47 o 
  -3   2  19       27.36       16.43     56.95 o 
  -2   2  19        2.35       33.95     61.33 o 
  -1   2  19        1.02       81.46     41.57 o 
   0   2  19       24.14       17.93     48.36 o 
   1   2  19      149.81       94.82     54.59 o 
   2   2  19       17.75      118.14     59.92 o 
  -3   3  19        4.79       18.62     59.14 o 
  -2   3  19      246.83      165.38     67.90 o 
  -1   3  19       16.19      -48.19     66.81 o 
   0   3  19      212.16      123.04     49.95 o 
   1   3  19       19.04       36.43     53.28 o 
   2   3  19       66.21        3.62     58.28 o 
  -3   4  19        4.01      -15.33     61.33 o 
  -2   4  19        1.21      -39.43     63.52 o 
  -1   4  19       34.05       16.43     69.00 o 
   0   4  19       36.56       22.89     49.40 o 
   1   4  19        1.29       34.79     54.26 o 
   2   4  19       68.74       86.74     61.12 o 
  -3   5  19      140.55       97.47     69.00 o 
  -2   5  19       19.32      -46.00     65.71 o 
  -1   5  19       14.18       14.24     71.19 o 
   0   5  19       61.45       57.16     51.15 o 
   1   5  19      168.17       90.75     57.17 o 
  -2   6  19        3.82      -29.57     67.90 o 
  -1   6  19       37.67        9.86     74.47 o 
   0   6  19       39.58       -4.08     51.61 o 
   1   6  19       75.41       79.62     57.82 o 
                                                 
